# Supplementary material for: The Water Suitcase of Migrants: Assessing Virtual Water Fluxes Associated to Human Migration
Source: PLoS One. 2016 Apr 28;11(4):e0153982. doi: 10.1371/journal.pone.0153982 (PMC4849658; doi:10.1371/journal.pone.0153982)
Supplement: S1 File — Tab-delimited txt file containing all variables employed in the gravity models for decades 1990, 2000 and 2010. (TXT) [file pone.0153982.s006.txt]

countryname_d	countryname_o	migration90	migration00	migration10	VWtrade90med	VWtrade00med	VWtrade10med	population90o_med	population90d_med	gdpcap90o_med	gdpcap90d_med	population00o_med	population00d_med	gdpcap00o_med	gdpcap00d_med	population10o_med	population10d_med	gdpcap10o_med	gdpcap10d_med	weighteddistance90	contiguity90	commonlanguage90	colony90	commoncurrency90	rta90	ttao90	ttad90	weighteddistance00	contiguity00	commonlanguage00	colony00	commoncurrency00	rta00	ttao00	ttad00	weighteddistance10	contiguity10	commonlanguage10	colony10	commoncurrency10	rta10	ttao10	ttad10
Afghanistan	Pakistan	8107	26343	47984	1174709.936772	379966248	2019551194.7212	105304200	12431800	410.75808112	254.33417698	129406300	19375900	509.62914079	159.91346563	160309800	27770100	725.40717472	287.28996725	805.972177794933	1	0	0	0	0	1	0	805.972177794933	1	0	0	0	0	1	0	805.972177794933	1	0	0	0	0	1	0
Afghanistan	Tajikistan	40537	32929	23991	0	0	24348903.8143935	0	12431800	0	254.33417698	5270400	19375900	197.30001543	159.91346563	6518200	27770100	461.45534867	287.28996725	498.433239006424	1	0	0	0	0	0	0	498.433239006424	1	0	0	0	0	0	0	498.433239006424	1	0	0	0	0	0	0
Afghanistan	USSR	42564	0	0	220397233.445941	0	0	284882400	12431800	2769.2917884	254.33417698	29030500	19375900	238.9129	159.91346563	0	27770100	0	287.28996725	3061.3642061512	0	0	0	0	0	0	0	3061.3642061512	0	0	0	0	0	0	0	3061.3642061512	0	0	0	0	0	0	0
Afghanistan	Uzbekistan	2027	1646	1199	0	0	30203331.5110247	0	12431800	0	254.33417698	20934800	19375900	557.15258525	159.91346563	26156500	27770100	740.72865993	287.28996725	741.450978411651	1	0	0	0	0	0	0	741.450978411651	1	0	0	0	0	0	0	741.450978411651	1	0	0	0	0	0	0
Albania	Bosnia and Herzegovina	19830	23038	27377	0	0	8669101.39762983	0	3177800	0	803.6743863	3184900	3153300	955.90727826	793.19936889	3773200	3144600	3233.2862088	2727.7965942	376.458618153703	0	0	0	0	0	0	0	376.458618153703	0	0	0	0	0	0	1	376.458618153703	0	0	0	0	1	0	1
Albania	Croatia	9004	10461	12431	0	9355338	20940098.0245848	0	3177800	0	803.6743863	4145600	3153300	3929.2807571	793.19936889	4438900	3144600	10672.4369703	2727.7965942	552.664883355498	0	0	0	0	0	0	0	552.664883355498	0	0	0	0	0	1	1	552.664883355498	0	0	0	0	1	1	1
Albania	Egypt	297	345	410	2322059.39958528	10971078	25381211.4367271	54402000	3177800	551.02557852	803.6743863	62680600	3153300	1085.61612415	793.19936889	74927900	3144600	1620.6307679	2727.7965942	1599.46559139037	0	0	0	0	0	1	0	1599.46559139037	0	0	0	0	0	1	1	1599.46559139037	0	0	0	0	0	1	1
Albania	Germany	156	181	215	0	43364683	45991831.8450801	78350600	3177800	17069.165766	803.6743863	81585200	3153300	26146.178627	793.19936889	82459900	3144600	34238.186892	2727.7965942	1383.71176794882	0	0	0	0	0	1	0	1383.71176794882	0	0	0	0	0	1	1	1383.71176794882	0	0	0	0	0	1	1
Albania	Greece	237	275	327	14890910.951578	238269134	180621081.199429	10056000	3177800	7175.2455894	803.6743863	10669800	3153300	11611.2199505	793.19936889	11199900	3144600	22038.235558	2727.7965942	451.416409686279	1	0	0	0	0	1	0	451.416409686279	1	0	0	0	0	1	1	451.416409686279	1	0	0	0	0	1	1
Albania	Hungary	479	557	662	7013070.3132	41288793	73094571.2961251	10434400	3177800	2997.096273	803.6743863	10305300	3153300	4217.710005	793.19936889	10079100	3144600	10663.9993486	2727.7965942	695.806907578826	0	0	0	0	0	1	0	695.806907578826	0	0	0	0	0	1	1	695.806907578826	0	0	0	0	0	1	1
Albania	Italy	167	194	230	41494429.6330634	294606426	213328771.2703	56822800	3177800	15065.749222	803.6743863	56916000	3153300	20433.133219	793.19936889	58876500	3144600	30110.479103	2727.7965942	722.952824436569	0	0	0	0	0	1	0	722.952824436569	0	0	0	0	0	1	1	722.952824436569	0	0	0	0	0	1	1
Albania	Russian Federation	318	369	439	0	4332977	434361907.811667	0	3177800	0	803.6743863	133379900	3153300	2159.5581238	793.19936889	144070200	3144600	6330.6361082	2727.7965942	2777.35493060989	0	0	0	0	0	0	0	2777.35493060989	0	0	0	0	0	0	1	2777.35493060989	0	0	0	0	0	0	1
Albania	Slovenia	548	637	757	0	13530896	32733557.417165	0	3177800	0	803.6743863	1771500	3153300	8522.7094916	793.19936889	2006400	3144600	18863.694279	2727.7965942	691.610406391048	0	0	0	0	0	0	0	691.610406391048	0	0	0	0	0	1	1	691.610406391048	0	0	0	0	0	1	1
Albania	The former Yugoslav Republic of Macedonia	3249	3775	4486	0	17716729	30350122.3742566	0	3177800	0	803.6743863	1775300	3153300	1633.6681462	793.19936889	2039900	3144600	3252.3231524	2727.7965942	168.164843970949	1	0	0	0	0	0	0	168.164843970949	1	0	0	0	0	0	1	168.164843970949	1	0	0	0	1	1	1
Albania	Yugoslav SFR	57146	0	0	65496444.7578051	0	0	12578000	3177800	2983.490776	803.6743863	1256400	3153300	531.8212	793.19936889	0	3144600	0	2727.7965942	338.082465976191	1	0	0	0	0	1	0	338.082465976191	1	0	0	0	0	0	1	338.082465976191	1	0	0	0	1	0	1
Algeria	Australia	355	82	151	116700036.4144	41976793	76468196.155257	16588400	24030800	16363.568902	2533.649237	18230900	28403900	21073.037878	1685.6871317	20688200	33176600	38061.199313	3238.8302688	16543.6483051075	0	0	0	0	0	1	0	16543.6483051075	0	0	0	0	0	1	0	16543.6483051075	0	0	0	0	0	1	0
Algeria	Austria	483	83	151	8456212.51670316	7251250	120441535.044281	7613000	24030800	17069.607628	2533.649237	7906600	28403900	25957.45237	1685.6871317	8236200	33176600	37822.449636	3238.8302688	1663.70919666834	0	0	0	0	0	1	0	1663.70919666834	0	0	0	0	1	1	0	1663.70919666834	0	0	0	0	1	1	0
Algeria	Bahrain	257	108	195	0	0	94737	462000	24030800	7968.487282	2533.649237	570700	28403900	10360.0025731	1685.6871317	855000	33176600	17122.72813	3238.8302688	4588.87854315262	0	1	0	0	0	0	0	4588.87854315262	0	1	0	0	0	1	0	4588.87854315262	0	1	0	0	0	1	0
Algeria	Bangladesh	75	138	251	27890509.9015807	4177825	121979.90544384	100050800	24030800	245.37050186	2533.649237	118709500	28403900	316.65940487	1685.6871317	140945800	33176600	461.11870538	3238.8302688	8254.65893150444	0	0	0	0	0	1	0	8254.65893150444	0	0	0	0	0	1	0	8254.65893150444	0	0	0	0	0	1	0
Algeria	Belarus	166	84	153	0	529	195726.57613645	0	24030800	0	2533.649237	9193700	28403900	1270.8261547	1685.6871317	9800500	33176600	3544.0784831	3238.8302688	2742.49236065788	0	0	0	0	0	0	0	2742.49236065788	0	0	0	0	0	0	0	2742.49236065788	0	0	0	0	0	0	0
Algeria	Belgium	454	74	136	200201487.36017	271206412	531717316.607614	9851089.2	24030800	15994.43819	2533.649237	10061878.5	28403900	24367.569705	1685.6871317	10452800	33176600	36656.559306	3238.8302688	1675.46264122858	0	1	0	0	1	1	0	1675.46264122858	0	1	0	0	1	1	0	1675.46264122858	0	1	0	0	1	1	0
Algeria	Canada	224	316	574	995614657.267545	1888945845	1101268725.54805	26942400	24030800	17962.853468	2533.649237	29405100	28403900	20897.697184	1685.6871317	32471000	33176600	35370.23692	3238.8302688	7207.30189685955	0	1	0	0	0	1	0	7207.30189685955	0	1	0	0	0	1	0	7207.30189685955	0	1	0	0	0	1	0
Algeria	Chad	206	96	173	41269.2	0	0	5651600	24030800	215.02026502	2533.649237	7148000	28403900	214.8885074	1685.6871317	9903800	33176600	523.17202096	3238.8302688	3059.87824464569	0	1	0	0	0	1	0	3059.87824464569	0	1	0	0	0	1	0	3059.87824464569	0	1	0	0	0	1	0
Algeria	China, mainland	324	341	619	106235556.08462	148710504	249165358.557967	1135733200	24030800	350.00406046	2533.649237	1246060700	28403900	673.08517638	1685.6871317	1340700600	33176600	2332.3029115	3238.8302688	9505.34847408142	0	0	0	0	0	0	0	9505.34847408142	0	0	0	0	0	0	0	9505.34847408142	0	0	0	0	0	1	0
Algeria	Comoros	291	476	865	0	379023	961533.46798386	417000	24030800	482.39096522	2533.649237	502700	28403900	457.15376445	1685.6871317	653700	33176600	605.86418176	3238.8302688	6812.37547840271	0	1	0	0	0	0	0	6812.37547840271	0	1	0	0	0	0	0	6812.37547840271	0	1	0	0	0	0	0
Algeria	Denmark	188	85	155	131989755.030996	20954293	30776659.3370806	5124800	24030800	21570.503072	2533.649237	5245600	28403900	30971.888334	1685.6871317	5441400	33176600	47590.494661	3238.8302688	2300.32903461084	0	0	0	0	1	1	0	2300.32903461084	0	0	0	0	1	1	0	2300.32903461084	0	0	0	0	1	1	0
Algeria	El Salvador	108	78	142	2852000	2761579	595485.4013308	5193200	24030800	701.72436968	2533.649237	5725100	28403900	1644.18885208	1685.6871317	6070100	33176600	2927.9255472	3238.8302688	9343.16722466888	0	0	0	0	0	0	0	9343.16722466888	0	0	0	0	0	1	0	9343.16722466888	0	0	0	0	0	1	0
Algeria	Ethiopia	383	203	369	2851450.6	17427564	11266192.523329	48342200	24030800	221.77810668	2533.649237	58479500	28403900	149.95066577	1685.6871317	75121500	33176600	210.33725952	3238.8302688	4662.70461279583	0	0	0	0	0	0	0	4662.70461279583	0	0	0	0	0	0	0	4662.70461279583	0	0	0	0	0	0	0
Algeria	Finland	127	92	167	1561976.87751186	2526078	1126602.5866495	4952800	24030800	21175.774558	2533.649237	5104900	28403900	23234.462288	1685.6871317	5264200	33176600	38166.427557	3238.8302688	3193.92777973385	0	0	0	0	0	1	0	3193.92777973385	0	0	0	0	1	1	0	3193.92777973385	0	0	0	0	1	1	0
Algeria	France	2086	556	1011	1546989805.53018	NA	2659159844.49841	56152200	24030800	17101.921628	2533.649237	57965600	28403900	23667.47674	1685.6871317	61139700	33176600	34216.013075	3238.8302688	1233.81138848181	0	1	1	0	1	1	0	1233.81138848181	0	1	1	0	1	1	0	1233.81138848181	0	1	1	0	1	1	0
Algeria	Germany	6544	778	1414	314846148.535938	303548241	497162975.649889	78350600	24030800	17069.165766	2533.649237	81585200	28403900	26146.178627	1685.6871317	82459900	33176600	34238.186892	3238.8302688	1812.23017986259	0	0	0	0	1	1	0	1812.23017986259	0	0	0	0	1	1	0	1812.23017986259	0	0	0	0	1	1	0
Algeria	Ghana	145	68	124	0	11236181	2583602.7	14019600	24030800	589.16890848	2533.649237	17197600	28403900	616.28881195	1685.6871317	21948000	33176600	864.77999982	3238.8302688	3330.44580056019	0	0	0	0	1	1	0	3330.44580056019	0	0	0	0	1	1	0	3330.44580056019	0	0	0	0	1	1	0
Algeria	Greece	882	290	527	26227178.9	62380130	82300471.3577956	10056000	24030800	7175.2455894	2533.649237	10669800	28403900	11611.2199505	1685.6871317	11199900	33176600	22038.235558	3238.8302688	1812.42334632511	0	0	0	0	1	1	0	1812.42334632511	0	0	0	0	1	1	0	1812.42334632511	0	0	0	0	1	1	0
Algeria	India	541	536	974	134501405.2	62079149	165347325.176208	837808800	24030800	346.46436872	2533.649237	973279900	28403900	379.43645091	1685.6871317	1148321700	33176600	827.15826348	3238.8302688	7193.43041093712	0	0	0	0	0	1	0	7193.43041093712	0	0	0	0	0	1	0	7193.43041093712	0	0	0	0	0	1	0
Algeria	Indonesia	1000	1446	2628	1312169130.1081	839344258	726073836.433219	177958000	24030800	564.85069138	2533.649237	200654300	28403900	892.16658246	1685.6871317	228359500	33176600	1593.25458219	3238.8302688	11682.6589216942	0	0	0	0	0	1	0	11682.6589216942	0	0	0	0	0	1	0	11682.6589216942	0	0	0	0	0	1	0
Algeria	Iraq	918	7579	13777	0	5362	33414130.9	16562200	24030800	968.63559908	2533.649237	20729700	28403900	371.25712542	1685.6871317	27899800	33176600	711.55390411	3238.8302688	3778.03593134947	0	1	0	0	0	0	0	3778.03593134947	0	1	0	0	0	0	0	3778.03593134947	0	1	0	0	0	0	0
Algeria	Italy	3143	740	1346	1435318967.40973	740320095	188269821.445292	56822800	24030800	15065.749222	2533.649237	56916000	28403900	20433.133219	1685.6871317	58876500	33176600	30110.479103	3238.8302688	1114.7094056767	0	0	0	0	1	1	0	1114.7094056767	0	0	0	0	1	1	0	1114.7094056767	0	0	0	0	1	1	0
Algeria	Japan	983	112	202	4974649.6580888	318318	310088.24627093	121419200	24030800	22175.299562	2533.649237	124460400	28403900	34916.474552	1685.6871317	126343100	33176600	36019.093733	3238.8302688	10754.4884920265	0	0	0	0	0	1	0	10754.4884920265	0	0	0	0	0	1	0	10754.4884920265	0	0	0	0	0	1	0
Algeria	Jordan	2286	2258	4106	204800	803931	5323307.09487622	3146600	24030800	1732.7534842	2533.649237	4340100	28403900	1523.9589269	1685.6871317	5478100	33176600	2876.4339867	3238.8302688	3029.21305567579	0	1	0	0	0	0	0	3029.21305567579	0	1	0	0	0	1	0	3029.21305567579	0	1	0	0	0	1	0
Algeria	Kazakhstan	96	88	161	0	0	25602447.7669206	0	24030800	0	2533.649237	14127300	28403900	1233.3464086	1685.6871317	15329400	33176600	4886.7669469	3238.8302688	5620.98956535797	0	0	0	0	0	0	0	5620.98956535797	0	0	0	0	0	0	0	5620.98956535797	0	0	0	0	0	0	0
Algeria	Kuwait	1420	1196	2173	0	0	41918.094052	1994600	24030800	10403.3575964	2533.649237	1793600	28403900	14791.7566123	1685.6871317	2339000	33176600	35443.542501	3238.8302688	4219.06980866089	0	1	0	0	0	1	0	4219.06980866089	0	1	0	0	0	1	0	4219.06980866089	0	1	0	0	0	1	0
Algeria	Lebanon	1564	1225	2226	0	1140026	1838520.74570875	2901800	24030800	937.08288026	2533.649237	3444700	28403900	3296.750653	1685.6871317	4048100	33176600	6134.9917893	3238.8302688	2939.75959099793	0	1	0	0	0	0	0	2939.75959099793	0	1	0	0	0	0	0	2939.75959099793	0	1	0	0	0	0	0
Algeria	Malaysia	1651	877	1594	17475329.8	103825614	190783072.722357	17207200	24030800	2124.8479904	2533.649237	21017200	28403900	3839.3020948	1685.6871317	26271900	33176600	5870.619257	3238.8302688	10733.327729319	0	0	0	0	0	1	0	10733.327729319	0	0	0	0	0	1	0	10733.327729319	0	0	0	0	0	1	0
Algeria	Morocco	356	542	985	43579124.5	43407286	20705509.1795905	23814000	24030800	995.09631492	2533.649237	27083200	28403900	1322.3597368	1685.6871317	30544700	33176600	2134.7219371	3238.8302688	977.82450831039	1	1	0	0	1	1	0	977.82450831039	1	1	0	0	1	1	0	977.82450831039	1	1	0	0	1	1	0
Algeria	Netherlands	721	196	356	942973637.886848	319890727	362588941.189061	14706800	24030800	16162.355094	2533.649237	15450600	28403900	24183.335212	1685.6871317	16316300	33176600	39906.178222	3238.8302688	1814.17871136913	0	0	0	0	1	1	0	1814.17871136913	0	0	0	0	1	1	0	1814.17871136913	0	0	0	0	1	1	0
Algeria	Nigeria	396	316	574	0	1719538	7732045.8733321	92767400	24030800	365.9963094	2533.649237	111517400	28403900	305.77624043	1685.6871317	141969300	33176600	862.35446206	3238.8302688	3141.27208646011	0	0	0	0	0	1	0	3141.27208646011	0	0	0	0	0	1	0	3141.27208646011	0	0	0	0	0	1	0
Algeria	Oman	295	187	341	0	0	1397104.7543246	1734000	24030800	5263.4964108	2533.649237	2181700	28403900	6485.736287	1685.6871317	2490900	33176600	14171.0387775	3238.8302688	5369.35028769417	0	1	0	0	0	0	0	5369.35028769417	0	1	0	0	0	1	0	5369.35028769417	0	1	0	0	0	1	0
Algeria	Pakistan	262	272	495	8634887.2	13005131	24529030.3550501	105304200	24030800	410.75808112	2533.649237	129406300	28403900	509.62914079	1685.6871317	160309800	33176600	725.40717472	3238.8302688	6249.30202989178	0	0	0	0	0	1	0	6249.30202989178	0	0	0	0	0	1	0	6249.30202989178	0	0	0	0	0	1	0
Algeria	Philippines	456	489	887	23639548.3900672	8313770	1853709.80175688	58577400	24030800	707.74469284	2533.649237	70121700	28403900	1052.51146203	1685.6871317	86227700	33176600	1428.30415193	3238.8302688	11554.0401325813	0	0	0	0	0	1	0	11554.0401325813	0	0	0	0	0	1	0	11554.0401325813	0	0	0	0	0	1	0
Algeria	Poland	275	75	137	105760936.895068	85719356	200566956.566043	37772600	24030800	1887.5671808	2533.649237	38327400	28403900	3504.17137	1685.6871317	38213900	33176600	8787.258925	3238.8302688	2182.02353924808	0	0	0	0	0	1	0	2182.02353924808	0	0	0	0	0	1	0	2182.02353924808	0	0	0	0	1	1	0
Algeria	Qatar	194	157	285	0	0	218309.3288699	438200	24030800	13812.008066	2533.649237	520900	28403900	18513.52581	1685.6871317	1033100	33176600	54055.458085	3238.8302688	4710.18575559082	0	1	0	0	0	0	0	4710.18575559082	0	1	0	0	0	1	0	4710.18575559082	0	1	0	0	0	1	0
Algeria	Republic of Korea	190	79	144	8581847.74183472	172241	120399.704686306	42056600	24030800	4524.7932598	2533.649237	44759700	28403900	9923.4646346	1685.6871317	47178100	33176600	17068.81502	3238.8302688	10098.6255161263	0	0	0	0	0	1	0	10098.6255161263	0	0	0	0	0	1	0	10098.6255161263	0	0	0	0	0	1	0
Algeria	Romania	153	66	120	139555402.900429	91799366	45048741.8122619	23061000	24030800	2412.8502292	2533.649237	22656800	28403900	1487.80676781	1685.6871317	21761600	33176600	5281.5965805	3238.8302688	2145.33008543816	0	0	0	0	0	1	0	2145.33008543816	0	0	0	0	0	1	0	2145.33008543816	0	0	0	0	0	1	0
Algeria	Russian Federation	6287	802	1458	0	216298050	1139647194.79999	0	24030800	0	2533.649237	133379900	28403900	2159.5581238	1685.6871317	144070200	33176600	6330.6361082	3238.8302688	4130.01490961761	0	0	0	0	0	0	0	4130.01490961761	0	0	0	0	0	0	0	4130.01490961761	0	0	0	0	0	0	0
Algeria	Saudi Arabia	3068	3926	7137	13941647.4	3742206	10081854.2184999	15023200	24030800	6274.0406582	2533.649237	18483700	28403900	8058.9838026	1685.6871317	24246100	33176600	12856.5322823	3238.8302688	4074.52939872685	0	1	0	0	0	0	0	4074.52939872685	0	1	0	0	0	0	0	4074.52939872685	0	1	0	0	0	1	0
Algeria	Senegal	259	124	226	5379.6	1975698	1929538.43233766	6824600	24030800	752.83162804	2533.649237	8478700	28403900	619.67083868	1685.6871317	11050600	33176600	829.29659835	3238.8302688	3126.48902770863	0	1	0	0	0	1	0	3126.48902770863	0	1	0	0	0	1	0	3126.48902770863	0	1	0	0	0	1	0
Algeria	Singapore	47	74	135	36358804.6664922	101276672	7114015.86683075	2886200	24030800	9427.6978192	2533.649237	3521700	28403900	21831.777029	1685.6871317	4432400	33176600	31665.436237	3238.8302688	10876.3456108398	0	0	0	0	0	1	0	10876.3456108398	0	0	0	0	0	1	0	10876.3456108398	0	0	0	0	0	1	0
Algeria	Somalia	926	11570	21031	0	3505	1043.2340823	6494600	24030800	142.27063662	2533.649237	6762600	28403900	190.781031401	1685.6871317	8455400	33176600	222.85356061	3238.8302688	5583.51526856022	0	1	0	0	0	0	0	5583.51526856022	0	1	0	0	0	0	0	5583.51526856022	0	1	0	0	0	0	0
Algeria	South Africa	128	71	131	0	6879379	11890301.6679014	35231000	24030800	2551.7963546	2533.649237	41534800	28403900	3280.9670858	1685.6871317	47943300	33176600	4821.9661378	3238.8302688	7654.96055261574	0	0	0	0	0	1	0	7654.96055261574	0	0	0	0	0	1	0	7654.96055261574	0	0	0	0	0	1	0
Algeria	Spain	303	80	146	596573647.682663	881653337	722696071.560091	38741400	24030800	9504.7941826	2533.649237	39511400	28403900	14650.131998	1685.6871317	43578200	33176600	26134.03366	3238.8302688	806.502232971048	0	0	0	0	1	1	0	806.502232971048	0	0	0	0	1	1	0	806.502232971048	0	0	0	0	1	1	0
Algeria	Sudan	9127	1597	2903	4115505	3428533	8124484.1	25312200	24030800	442.54990684	2533.649237	30590900	28403900	356.27645066	1685.6871317	39056300	33176600	1067.21905016	3238.8302688	3734.55150122547	0	1	0	0	0	0	0	3734.55150122547	0	1	0	0	0	0	0	3734.55150122547	0	1	0	0	0	0	0
Algeria	Sweden	241	82	151	49623903.4040014	20978686	23407419.080022	8462400	24030800	22547.805362	2533.649237	8791800	28403900	28308.269763	1685.6871317	9090100	33176600	40966.811241	3238.8302688	2709.27717087517	0	0	0	0	0	1	0	2709.27717087517	0	0	0	0	1	1	0	2709.27717087517	0	0	0	0	1	1	0
Algeria	Switzerland	1199	104	188	62319900.3220321	28084762	24014883.3524018	6577400	24030800	28517.53679	2533.649237	6999500	28403900	38309.066855	1685.6871317	7439400	33176600	52782.770581	3238.8302688	1301.8843045516	0	1	0	0	0	1	0	1301.8843045516	0	1	0	0	0	1	0	1301.8843045516	0	1	0	0	0	1	0
Algeria	Syrian Arab Republic	3550	3073	5585	168876781.8	223026284	322986143.479084	11618800	24030800	915.82588788	2533.649237	14330900	28403900	1075.09433574	1685.6871317	18579800	33176600	1875.5884146	3238.8302688	3051.58679578304	0	1	0	0	0	0	0	3051.58679578304	0	1	0	0	0	0	0	3051.58679578304	0	1	0	0	0	0	0
Algeria	Tajikistan	32	75	137	0	5029677	17295257.819195	0	24030800	0	2533.649237	5270400	28403900	197.30001543	1685.6871317	6518200	33176600	461.45534867	3238.8302688	5698.97692331276	0	0	0	0	0	0	0	5698.97692331276	0	0	0	0	0	0	0	5698.97692331276	0	0	0	0	0	0	0
Algeria	Thailand	653	316	574	65809698.4	17835158	104174580.826123	55287400	24030800	1126.10389608	2533.649237	60180200	28403900	2222.2751608	1685.6871317	66783800	33176600	3020.4161367	3238.8302688	9761.50989923325	0	0	0	0	0	1	0	9761.50989923325	0	0	0	0	0	1	0	9761.50989923325	0	0	0	0	0	1	0
Algeria	Tunisia	335	342	621	88738352.6657757	54188970	70544714.46098	7867400	24030800	1433.6007764	2533.649237	8962100	28403900	2150.1310448	1685.6871317	9986900	33176600	3403.8125112	3238.8302688	650.602002222538	1	1	0	0	0	1	0	650.602002222538	1	1	0	0	0	1	0	650.602002222538	1	1	0	0	0	1	0
Algeria	Turkey	520	281	511	411323949.333333	276349194	448816799.823906	52270400	24030800	2617.4279448	2533.649237	59348600	28403900	3947.3544956	1685.6871317	68628800	33176600	6995.7213861	3238.8302688	2541.23487356463	0	0	0	0	0	1	0	2541.23487356463	0	0	0	0	0	1	0	2541.23487356463	0	0	0	0	0	1	0
Algeria	Ukraine	45	98	177	0	47158910	798289780.564126	0	24030800	0	2533.649237	45491800	28403900	885.70743252	1685.6871317	46835100	33176600	2083.68042178	3238.8302688	2819.39554801483	0	0	0	0	0	0	0	2819.39554801483	0	0	0	0	0	0	0	2819.39554801483	0	0	0	0	0	0	0
Algeria	United Arab Emirates	313	308	559	0	2005830	51626042.9436417	1615000	24030800	24510.233292	2533.649237	2439900	28403900	28562.436656	1685.6871317	4825900	33176600	41260.436673	3238.8302688	5067.10212739105	0	1	0	0	0	0	0	5067.10212739105	0	1	0	0	0	1	0	5067.10212739105	0	1	0	0	0	1	0
Algeria	United Kingdom	2060	800	1455	194394089.436387	66176560	80179013.2370885	57116000	24030800	14027.498276	2533.649237	58308000	28403900	21255.125324	1685.6871317	60682500	33176600	35903.712401	3238.8302688	1897.18703142357	0	0	0	0	1	1	0	1897.18703142357	0	0	0	0	1	1	0	1897.18703142357	0	0	0	0	1	1	0
Algeria	United States of America	4509	1094	1989	4828724173.63411	NA	1617858351.67119	248399200	24030800	20411.012202	2533.649237	268449800	28403900	28654.416256	1685.6871317	298109500	33176600	42193.053703	3238.8302688	8125.74636091461	0	0	0	0	0	1	0	8125.74636091461	0	0	0	0	0	1	0	8125.74636091461	0	0	0	0	0	1	0
Algeria	USSR	6626	0	0	3631289.4	0	0	284882400	24030800	2769.2917884	2533.649237	29030500	28403900	238.9129	1685.6871317	0	33176600	0	3238.8302688	4130.01490961761	0	0	0	0	0	0	0	4130.01490961761	0	0	0	0	0	0	0	4130.01490961761	0	0	0	0	0	0	0
Algeria	Yemen	2593	2366	4302	0	11179	80774.3	11005800	24030800	147.54886274	2533.649237	15286100	28403900	407.89657294	1685.6871317	21043600	33176600	932.52983516	3238.8302688	4732.2898220439	0	1	0	0	0	0	0	4732.2898220439	0	1	0	0	0	0	0	4732.2898220439	0	1	0	0	0	0	0
Andorra	Argentina	86	150	697	1153.4	0	0	31727800	50600	3525.2422908	17529.511614	35050000	62500	7407.0890572	22603.602262	38856200	77300	5935.3504703	38805.427342	10537.6091587803	0	1	0	0	0	1	0	10537.6091587803	0	1	0	0	0	1	0	10537.6091587803	0	1	0	0	0	1	0
Andorra	Belgium	240	240	197	674852.55883642	267965	0	9851089.2	50600	15994.43819	17529.511614	10061878.5	62500	24367.569705	22603.602262	10452800	77300	36656.559306	38805.427342	955.18197818017	0	0	0	0	0	1	0	955.18197818017	0	0	0	1	1	1	0	955.18197818017	0	0	0	1	1	1	0
Andorra	Chile	68	58	196	5392.2	5920	0	12741400	50600	2080.76524	17529.511614	14478200	62500	4443.9552573	22603.602262	16375000	77300	7680.6723232	38805.427342	11208.8910917419	0	1	0	0	0	1	0	11208.8910917419	0	1	0	0	0	1	0	11208.8910917419	0	1	0	0	0	1	0
Andorra	Denmark	84	138	103	591280.53103574	324294	0	5124800	50600	21570.503072	17529.511614	5245600	62500	30971.888334	22603.602262	5441400	77300	47590.494661	38805.427342	1642.13989783535	0	0	0	0	0	1	0	1642.13989783535	0	0	0	0	1	1	0	1642.13989783535	0	0	0	0	1	1	0
Andorra	France	4122	4283	4083	141474431.128535	86056983	0	56152200	50600	17101.921628	17529.511614	57965600	62500	23667.47674	22603.602262	61139700	77300	34216.013075	38805.427342	546.51072428174	1	0	0	1	0	1	0	546.51072428174	1	0	0	1	1	1	0	546.51072428174	1	0	0	1	1	1	0
Andorra	Germany	346	354	334	0	4331007	0	78350600	50600	17069.165766	17529.511614	81585200	62500	26146.178627	22603.602262	82459900	77300	34238.186892	38805.427342	1182.82718933916	0	0	0	0	0	1	0	1182.82718933916	0	0	0	1	1	1	0	1182.82718933916	0	0	0	1	1	1	0
Andorra	Italy	109	150	449	611736.262542333	1348370	0	56822800	50600	15065.749222	17529.511614	56916000	62500	20433.133219	22603.602262	58876500	77300	30110.479103	38805.427342	898.00820680294	0	0	0	0	0	1	0	898.00820680294	0	0	0	1	1	1	0	898.00820680294	0	0	0	1	1	1	0
Andorra	Netherlands	189	228	219	8048959.66599929	5243879	0	14706800	50600	16162.355094	17529.511614	15450600	62500	24183.335212	22603.602262	16316300	77300	39906.178222	38805.427342	1101.21286408119	0	0	0	0	0	1	0	1101.21286408119	0	0	0	1	1	1	0	1101.21286408119	0	0	0	1	1	1	0
Andorra	Portugal	3944	6748	11652	198193.5511676	1411497	0	9936200	50600	5607.5191802	17529.511614	10142100	62500	10878.5966146	22603.602262	10547300	77300	18331.763507	38805.427342	991.272371917438	0	0	0	0	0	1	0	991.272371917438	0	0	0	1	1	1	0	991.272371917438	0	0	0	1	1	1	0
Andorra	Spain	27016	26749	22074	114838975.348974	134187262	0	38741400	50600	9504.7941826	17529.511614	39511400	62500	14650.131998	22603.602262	43578200	77300	26134.03366	38805.427342	519.386400753915	0	1	0	1	0	1	0	519.386400753915	0	1	0	1	1	1	0	519.386400753915	0	1	0	1	1	1	0
Andorra	Switzerland	64	74	74	4528281.852156	8805506	0	6577400	50600	28517.53679	17529.511614	6999500	62500	38309.066855	22603.602262	7439400	77300	52782.770581	38805.427342	701.217980002212	0	0	0	0	0	1	0	701.217980002212	0	0	0	0	0	1	0	701.217980002212	0	0	0	0	0	1	0
Andorra	United Kingdom	1040	904	958	3629806.54828618	2222881	0	57116000	50600	14027.498276	17529.511614	58308000	62500	21255.125324	22603.602262	60682500	77300	35903.712401	38805.427342	1140.94744039083	0	0	0	0	0	1	0	1140.94744039083	0	0	0	0	1	1	0	1140.94744039083	0	0	0	0	1	1	0
Andorra	United States of America	100	89	85	228876.3	2629462	0	248399200	50600	20411.012202	17529.511614	268449800	62500	28654.416256	22603.602262	298109500	77300	42193.053703	38805.427342	7598.92127699318	0	0	0	0	0	1	0	7598.92127699318	0	0	0	0	0	1	0	7598.92127699318	0	0	0	0	0	1	0
Angola	Congo	410	543	862	0	56817	7698471.76206517	2263600	9814800	1020.009321	841.57098434	2781900	12269800	890.60524683	732.71499477	3602600	16735400	1741.93049079	2435.37599828	681.590617863274	0	0	0	0	0	1	0	681.590617863274	0	0	0	0	0	1	1	681.590617863274	0	0	0	0	1	1	1
Angola	Guinea	131	173	274	0	3848	13870.45779224	5359200	9814800	476.68015816	841.57098434	7470800	12269800	479.69578416	732.71499477	9162900	16735400	387.78377907	2435.37599828	3666.29738665867	0	0	0	0	0	0	0	3666.29738665867	0	0	0	0	0	1	1	3666.29738665867	0	0	0	0	0	1	1
Angola	Namibia	345	457	725	0	28999864	21019488.1506776	1304600	9814800	1767.0581698	841.57098434	1679400	12269800	2196.1024524	732.71499477	2104300	16735400	3385.3136312	2435.37599828	1424.02104832563	1	0	0	0	0	0	0	1424.02104832563	1	0	0	0	0	1	1	1424.02104832563	1	0	0	0	1	1	1
Angola	Portugal	5298	7014	11125	169210950.240288	399328311	779071244.282823	9936200	9814800	5607.5191802	841.57098434	10142100	12269800	10878.5966146	732.71499477	10547300	16735400	18331.763507	2435.37599828	5956.99323885193	0	1	1	0	0	1	0	5956.99323885193	0	1	1	0	0	1	1	5956.99323885193	0	1	1	0	0	1	1
Angola	Rwanda	46	183	871	0	0	17435.9	6844600	9814800	361.53207134	841.57098434	6525300	12269800	267.52952232	732.71499477	9431400	16735400	334.01616991	2435.37599828	1996.58846686029	0	0	0	0	0	1	0	1996.58846686029	0	0	0	0	0	1	1	1996.58846686029	0	0	0	0	0	1	1
Angola	Sao Tome and Principe	3112	4121	6536	0	0	180781.86659742	111000	9814800	997.43828044	841.57098434	129400	12269800	799.01379608	732.71499477	154000	16735400	877.15558077	2435.37599828	1389.71687037087	0	1	0	0	0	0	0	1389.71687037087	0	1	0	0	0	0	1	1389.71687037087	0	1	0	0	0	0	1
Angola	South Africa	2437	3226	5118	0	69997737	187990399.445958	35231000	9814800	2551.7963546	841.57098434	41534800	12269800	3280.9670858	732.71499477	47943300	16735400	4821.9661378	2435.37599828	2579.67227849712	0	0	0	0	0	1	0	2579.67227849712	0	0	0	0	0	1	1	2579.67227849712	0	0	0	0	1	1	1
Angola	Zambia	119	158	251	0	432244	1762350.78460735	7430200	9814800	410.3980839	841.57098434	9083900	12269800	371.7736107	732.71499477	11673300	16735400	751.84053759	2435.37599828	1683.33687112851	1	0	0	0	0	1	0	1683.33687112851	1	0	0	0	0	1	1	1683.33687112851	1	0	0	0	1	1	1
Antigua and Barbuda	Aruba	7	4	5	0	48622	2906097.3	61800	63200	12123.552398	5179.5018814	79600	69800	17023.320808	7605.2482255	101100	84400	22878.558385	11173.2925971	1011.0026496582	0	0	0	0	0	0	1	1011.0026496582	0	0	0	0	0	0	1	1011.0026496582	0	0	0	0	0	0	1
Antigua and Barbuda	Australia	7	6	7	118874.1	558158	590592.8	16588400	63200	16363.568902	5179.5018814	18230900	69800	21073.037878	7605.2482255	20688200	84400	38061.199313	11173.2925971	16622.6806668892	0	1	0	0	0	1	1	16622.6806668892	0	1	0	0	0	1	1	16622.6806668892	0	1	0	0	0	1	1
Antigua and Barbuda	Barbados	204	240	287	45679.91142798	757127	4601363.30819789	258000	63200	6762.84352	5179.5018814	263900	69800	8788.4988857	7605.2482255	270800	84400	13132.793166	11173.2925971	506.663672808194	0	1	0	0	1	1	1	506.663672808194	0	1	0	0	1	1	1	506.663672808194	0	1	0	0	1	1	1
Antigua and Barbuda	Belize	8	10	12	0	74699	59885.57491951	180200	63200	1751.9423996	5179.5018814	223100	69800	2717.2167005	7605.2482255	284100	84400	4046.3947035	11173.2925971	2821.49275056763	0	1	0	0	1	1	1	2821.49275056763	0	1	0	0	1	1	1	2821.49275056763	0	1	0	0	1	1	1
Antigua and Barbuda	Canada	218	345	412	615781.806717665	890624	2241008.20904947	26942400	63200	17962.853468	5179.5018814	29405100	69800	20897.697184	7605.2482255	32471000	84400	35370.23692	11173.2925971	4157.12872990513	0	1	0	0	0	1	1	4157.12872990513	0	1	0	0	0	1	1	4157.12872990513	0	1	0	0	0	1	1
Antigua and Barbuda	China, mainland	57	112	134	0	257500	30769.3715074	1135733200	63200	350.00406046	5179.5018814	1246060700	69800	673.08517638	7605.2482255	1340700600	84400	2332.3029115	11173.2925971	14124.9083870529	0	0	0	0	0	0	1	14124.9083870529	0	0	0	0	0	0	1	14124.9083870529	0	0	0	0	0	1	1
Antigua and Barbuda	Dominica	2442	3777	4513	0	1188006	3614448.87071873	71800	63200	2358.5924222	5179.5018814	70700	69800	3863.2594146	7605.2482255	68600	84400	5759.6897534	11173.2925971	200.801680727005	0	1	0	1	1	0	1	200.801680727005	0	1	0	1	1	1	1	200.801680727005	0	1	0	1	1	1	1
Antigua and Barbuda	Dominican Republic	621	1421	1698	0	0	13930.04219516	6908000	63200	1048.13877148	5179.5018814	7976900	69800	2044.92524	7605.2482255	9329500	84400	3659.2337131	11173.2925971	889.964335059023	0	0	0	0	0	1	1	889.964335059023	0	0	0	0	0	1	1	889.964335059023	0	0	0	0	0	1	1
Antigua and Barbuda	Egypt	12	8	10	0	318	0	54402000	63200	551.02557852	5179.5018814	62680600	69800	1085.61612415	7605.2482255	74927900	84400	1620.6307679	11173.2925971	9351.62272275352	0	0	0	0	0	1	1	9351.62272275352	0	0	0	0	0	1	1	9351.62272275352	0	0	0	0	0	1	1
Antigua and Barbuda	Ethiopia	1	1092	1305	0	0	86262.9	48342200	63200	221.77810668	5179.5018814	58479500	69800	149.95066577	7605.2482255	75121500	84400	210.33725952	11173.2925971	10837.1042265923	0	1	0	0	0	0	1	10837.1042265923	0	1	0	0	0	0	1	10837.1042265923	0	1	0	0	0	0	1
Antigua and Barbuda	France	32	35	42	96578.609970704	359406	242939.16672374	56152200	63200	17101.921628	5179.5018814	57965600	69800	23667.47674	7605.2482255	61139700	84400	34216.013075	11173.2925971	6739.04570638428	0	0	0	0	0	1	1	6739.04570638428	0	0	0	0	0	1	1	6739.04570638428	0	0	0	0	0	1	1
Antigua and Barbuda	Germany	45	69	82	0	625400	379658.3494486	78350600	63200	17069.165766	5179.5018814	81585200	69800	26146.178627	7605.2482255	82459900	84400	34238.186892	11173.2925971	7277.71215137482	0	0	0	0	0	1	1	7277.71215137482	0	0	0	0	0	1	1	7277.71215137482	0	0	0	0	0	1	1
Antigua and Barbuda	Ghana	10	25	30	0	320350	1178909.07955271	14019600	63200	589.16890848	5179.5018814	17197600	69800	616.28881195	7605.2482255	21948000	84400	864.77999982	11173.2925971	6750.52925628662	0	1	0	0	0	1	1	6750.52925628662	0	1	0	0	0	1	1	6750.52925628662	0	1	0	0	0	1	1
Antigua and Barbuda	Grenada	115	153	183	0	187265	1362291.54294399	98000	63200	1901.2510452	5179.5018814	99600	69800	3147.3949998	7605.2482255	102900	84400	6564.8101756	11173.2925971	552.740440921783	0	1	0	1	1	0	1	552.740440921783	0	1	0	1	1	1	1	552.740440921783	0	1	0	1	1	1	1
Antigua and Barbuda	Guadeloupe	46	63	75	36472.45393164	354	0	374600	63200	0	5179.5018814	408000	69800	0	7605.2482255	446800	84400	0	11173.2925971	108.055426231164	0	0	0	0	0	0	1	108.055426231164	0	0	0	0	0	0	1	108.055426231164	0	0	0	0	0	0	1
Antigua and Barbuda	Guyana	1660	5152	6157	0	378065	6950426.8927835	734000	63200	892.02661712	5179.5018814	728000	69800	1298.89914487	7605.2482255	746100	84400	2067.7934792	11173.2925971	1247.03572312959	0	1	0	0	1	1	1	1247.03572312959	0	1	0	0	1	1	1	1247.03572312959	0	1	0	0	1	1	1
Antigua and Barbuda	Honduras	3	6	7	0	0	127470.8	4619800	63200	1076.72480616	5179.5018814	5632600	69800	899.49420962	7605.2482255	6958700	84400	1551.1108457	11173.2925971	2753.82878347054	0	0	0	0	0	0	1	2753.82878347054	0	0	0	0	0	1	1	2753.82878347054	0	0	0	0	0	1	1
Antigua and Barbuda	India	32	66	79	0	916	355.4	837808800	63200	346.46436872	5179.5018814	973279900	69800	379.43645091	7605.2482255	1148321700	84400	827.15826348	11173.2925971	13776.4475931442	0	1	0	0	0	1	1	13776.4475931442	0	1	0	0	0	1	1	13776.4475931442	0	1	0	0	0	1	1
Antigua and Barbuda	Italy	49	60	72	124110.9482446	261126	569453.7924695	56822800	63200	15065.749222	5179.5018814	56916000	69800	20433.133219	7605.2482255	58876500	84400	30110.479103	11173.2925971	7433.39734626808	0	0	0	0	0	1	1	7433.39734626808	0	0	0	0	0	1	1	7433.39734626808	0	0	0	0	0	1	1
Antigua and Barbuda	Jamaica	386	3176	3795	677759.60798308	0	2266590.96135567	2341400	63200	1688.3029564	5179.5018814	2476500	69800	2730.3864024	7605.2482255	2682000	84400	4237.2755612	11173.2925971	1608.55030395703	0	1	0	0	1	1	1	1608.55030395703	0	1	0	0	1	1	1	1608.55030395703	0	1	0	0	1	1	1
Antigua and Barbuda	Lebanon	46	46	55	0	0	2648.9	2901800	63200	937.08288026	5179.5018814	3444700	69800	3296.750653	7605.2482255	4048100	84400	6134.9917893	11173.2925971	9627.81323035355	0	0	0	0	0	0	1	9627.81323035355	0	0	0	0	0	0	1	9627.81323035355	0	0	0	0	0	0	1
Antigua and Barbuda	Mexico	3	4	5	0	0	65801.2	81016600	63200	2572.8526202	5179.5018814	93029600	69800	4697.678254	7605.2482255	107266600	84400	8063.3929256	11173.2925971	4189.17311256103	0	0	0	0	0	1	1	4189.17311256103	0	0	0	0	0	1	1	4189.17311256103	0	0	0	0	0	1	1
Antigua and Barbuda	Netherlands	17	13	16	351706.00113988	304254	381545.36982969	14706800	63200	16162.355094	5179.5018814	15450600	69800	24183.335212	7605.2482255	16316300	84400	39906.178222	11173.2925971	6959.77857718811	0	0	0	0	0	1	1	6959.77857718811	0	0	0	0	0	1	1	6959.77857718811	0	0	0	0	0	1	1
Antigua and Barbuda	New Zealand	3	10	12	390234.35	359188	633909.425	3338800	63200	11977.5907974	5179.5018814	3673900	69800	14877.064089	7605.2482255	4148900	84400	24945.75895	11173.2925971	14081.1157626327	0	1	0	0	0	1	1	14081.1157626327	0	1	0	0	0	1	1	14081.1157626327	0	1	0	0	0	1	1
Antigua and Barbuda	Saint Kitts and Nevis	469	379	453	0	0	58242.958041144	41200	63200	3078.3196976	5179.5018814	43400	69800	5578.6986584	7605.2482255	49500	84400	9152.4458315	11173.2925971	529.542074149871	0	1	0	1	1	0	1	529.542074149871	0	1	0	1	1	1	1	529.542074149871	0	1	0	1	1	1	1
Antigua and Barbuda	Saint Lucia	392	539	644	0	85847	485653.641366095	133200	63200	2544.8122676	5179.5018814	148300	69800	3861.9015094	7605.2482255	166300	84400	5382.087181	11173.2925971	361.277265777747	0	1	0	1	1	0	1	361.277265777747	0	1	0	1	1	1	1	361.277265777747	0	1	0	1	1	1	1
Antigua and Barbuda	Saint Vincent and the Grenadines	478	730	872	0	0	8624605.08511533	106200	63200	1802.2637658	5179.5018814	108000	69800	3016.3296981	7605.2482255	108700	84400	5322.1074377	11173.2925971	443.946617367077	0	1	0	1	1	0	1	443.946617367077	0	1	0	1	1	1	1	443.946617367077	0	1	0	1	1	1	1
Antigua and Barbuda	South Africa	19	38	45	0	20662	232183.49892	35231000	63200	2551.7963546	5179.5018814	41534800	69800	3280.9670858	7605.2482255	47943300	84400	4821.9661378	11173.2925971	10796.3054413856	0	1	0	0	0	1	1	10796.3054413856	0	1	0	0	0	1	1	10796.3054413856	0	1	0	0	0	1	1
Antigua and Barbuda	Spain	5	10	12	34548.6	35040	17766.6	38741400	63200	9504.7941826	5179.5018814	39511400	69800	14650.131998	7605.2482255	43578200	84400	26134.03366	11173.2925971	6185.64058448715	0	0	0	0	0	1	1	6185.64058448715	0	0	0	0	0	1	1	6185.64058448715	0	0	0	0	0	1	1
Antigua and Barbuda	Syrian Arab Republic	142	203	243	0	0	5841.32008763333	11618800	63200	915.82588788	5179.5018814	14330900	69800	1075.09433574	7605.2482255	18579800	84400	1875.5884146	11173.2925971	9719.92469069481	0	0	0	0	0	0	1	9719.92469069481	0	0	0	0	0	0	1	9719.92469069481	0	0	0	0	0	0	1
Antigua and Barbuda	Trinidad and Tobago	356	572	684	523364.687966607	4645416	6506112.84251748	1200600	63200	3911.1293514	5179.5018814	1262000	69800	4595.4663905	7605.2482255	1318500	84400	12520.9991223	11173.2925971	741.519442756009	0	1	0	0	1	1	1	741.519442756009	0	1	0	0	1	1	1	741.519442756009	0	1	0	0	1	1	1
Antigua and Barbuda	United Kingdom	623	792	946	8259996.59205491	8112673	6588957.79289503	57116000	63200	14027.498276	5179.5018814	58308000	69800	21255.125324	7605.2482255	60682500	84400	35903.712401	11173.2925971	6539.85923750687	0	1	1	0	0	1	1	6539.85923750687	0	1	1	0	0	1	1	6539.85923750687	0	1	1	0	0	1	1
Antigua and Barbuda	United States of America	1308	2090	2497	4501382.96243813	6864660	11150085.0970571	248399200	63200	20411.012202	5179.5018814	268449800	69800	28654.416256	7605.2482255	298109500	84400	42193.053703	11173.2925971	3965.09248042851	0	1	0	0	0	1	1	3965.09248042851	0	1	0	0	0	1	1	3965.09248042851	0	1	0	0	0	1	1
Antigua and Barbuda	Venezuela (Bolivarian Republic of)	11	33	39	5177.08853016	4539	3587.88022676	18712200	63200	2702.7417934	5179.5018814	22262600	69800	3378.4487545	7605.2482255	26896300	84400	7276.3012019	11173.2925971	1043.74650449362	0	0	0	0	0	1	1	1043.74650449362	0	0	0	0	0	1	1	1043.74650449362	0	0	0	0	0	1	1
Argentina	Albania	148	140	94	0	4191	1210.1828572	3177800	31727800	803.6743863	3525.2422908	3153300	35050000	793.19936889	7407.0890572	3144600	38856200	2727.7965942	5935.3504703	11662.5561160873	0	0	0	0	0	0	1	11662.5561160873	0	0	0	0	0	1	1	11662.5561160873	0	0	0	0	0	1	1
Argentina	Aruba	1	1	1	0	20739	46677.6	61800	31727800	12123.552398	3525.2422908	79600	35050000	17023.320808	7407.0890572	101100	38856200	22878.558385	5935.3504703	5187.78757041016	0	1	0	0	0	0	1	5187.78757041016	0	1	0	0	0	0	1	5187.78757041016	0	1	0	0	0	0	1
Argentina	Australia	625	575	386	134596.6916	14138820	5871234.96287192	16588400	31727800	16363.568902	3525.2422908	18230900	35050000	21073.037878	7407.0890572	20688200	38856200	38061.199313	5935.3504703	12044.573995608	0	0	0	0	0	1	1	12044.573995608	0	0	0	0	0	1	1	12044.573995608	0	0	0	0	0	1	1
Argentina	Austria	4256	2146	1440	69815.6	1987596	730365.33824024	7613000	31727800	17069.607628	3525.2422908	7906600	35050000	25957.45237	7407.0890572	8236200	38856200	37822.449636	5935.3504703	11751.1465819454	0	0	0	0	0	1	1	11751.1465819454	0	0	0	0	0	1	1	11751.1465819454	0	0	0	0	0	1	1
Argentina	Bahrain	28	26	17	0	0	1951.0139192	462000	31727800	7968.487282	3525.2422908	570700	35050000	10360.0025731	7407.0890572	855000	38856200	17122.72813	5935.3504703	13444.5698627136	0	0	0	0	0	0	1	13444.5698627136	0	0	0	0	0	1	1	13444.5698627136	0	0	0	0	0	1	1
Argentina	Barbados	16	16	11	1359.6	4719	707.978362	258000	31727800	6762.84352	3525.2422908	263900	35050000	8788.4988857	7407.0890572	270800	38856200	13132.793166	5935.3504703	5164.76887084036	0	0	0	0	0	1	1	5164.76887084036	0	0	0	0	0	1	1	5164.76887084036	0	0	0	0	0	1	1
Argentina	Belgium	1151	1125	755	696816.24750416	14249539	6164033.27676729	9851089.2	31727800	15994.43819	3525.2422908	10061878.5	35050000	24367.569705	7407.0890572	10452800	38856200	36656.559306	5935.3504703	11305.2858804924	0	0	0	0	0	1	1	11305.2858804924	0	0	0	0	0	1	1	11305.2858804924	0	0	0	0	0	1	1
Argentina	Bolivia (Plurinational State of)	147234	226137	345272	6506800.1378128	121972397	341131206.530201	6368200	31727800	708.59688394	3525.2422908	7556000	35050000	919.34542605	7407.0890572	9216100	38856200	1291.47616307	5935.3504703	1865.83940482676	1	1	0	0	0	1	1	1865.83940482676	1	1	0	0	1	1	1	1865.83940482676	1	1	0	0	1	1	1
Argentina	Brazil	34359	32925	41330	553956588.854241	1599987174	1666193476.71024	144409800	31727800	2102.8197788	3525.2422908	163194500	35050000	3811.205794	7407.0890572	186515100	38856200	5793.6694108	5935.3504703	2391.84640317984	1	0	0	0	0	1	1	2391.84640317984	1	0	0	0	1	1	1	2391.84640317984	1	0	0	0	1	1	1
Argentina	Bulgaria	975	618	415	0	254466	376136.89908881	8902800	31727800	2271.3898854	3525.2422908	8342500	35050000	1334.72441823	7407.0890572	7716700	38856200	4284.7408638	5935.3504703	12115.5722121117	0	0	0	0	0	0	1	12115.5722121117	0	0	0	0	0	1	1	12115.5722121117	0	0	0	0	0	1	1
Argentina	Cambodia	46	44	30	0	0	11521	8888600	31727800	171.12402286	3525.2422908	11249100	35050000	267.86061521	7407.0890572	13420000	38856200	534.3741183	5935.3504703	17208.4391561336	0	0	0	0	0	0	1	17208.4391561336	0	0	0	0	0	0	1	17208.4391561336	0	0	0	0	0	1	1
Argentina	Canada	796	1110	745	1163158.90101884	45272261	15452827.0581348	26942400	31727800	17962.853468	3525.2422908	29405100	35050000	20897.697184	7407.0890572	32471000	38856200	35370.23692	5935.3504703	9391.46093369446	0	0	0	0	0	1	1	9391.46093369446	0	0	0	0	0	1	1	9391.46093369446	0	0	0	0	0	1	1
Argentina	Chile	223528	205945	191147	32462551.1364091	200681174	75746695.0395475	12741400	31727800	2080.76524	3525.2422908	14478200	35050000	4443.9552573	7407.0890572	16375000	38856200	7680.6723232	5935.3504703	1156.72589147024	1	1	0	0	0	1	1	1156.72589147024	1	1	0	0	1	1	1	1156.72589147024	1	1	0	0	1	1	1
Argentina	China, mainland	4268	7432	11804	17552.6	4491209	19962244.6729427	1135733200	31727800	350.00406046	3525.2422908	1246060700	35050000	673.08517638	7407.0890572	1340700600	38856200	2332.3029115	5935.3504703	19110.1272107727	0	0	0	0	0	0	1	19110.1272107727	0	0	0	0	0	0	1	19110.1272107727	0	0	0	0	0	1	1
Argentina	Colombia	2702	3622	2431	146810251.8092	47269092	12855694.0785184	31915200	31727800	1684.8204242	3525.2422908	36793800	35050000	2596.002969	7407.0890572	43366400	38856200	3844.2720387	5935.3504703	4615.47132567635	0	1	0	0	0	1	1	4615.47132567635	0	1	0	0	0	1	1	4615.47132567635	0	1	0	0	0	1	1
Argentina	Costa Rica	462	257	172	30397837.5721874	4235723	773018.97322464	2917400	31727800	2128.330236	3525.2422908	3522500	35050000	3315.5950693	7407.0890572	4339800	38856200	5318.0824637	5935.3504703	5423.04199424057	0	1	0	0	0	1	1	5423.04199424057	0	1	0	0	0	1	1	5423.04199424057	0	1	0	0	0	1	1
Argentina	Croatia	2171	2067	1387	0	108960	12587.6058638	0	31727800	0	3525.2422908	4145600	35050000	3929.2807571	7407.0890572	4438900	38856200	10672.4369703	5935.3504703	11658.348739291	0	0	0	0	0	0	1	11658.348739291	0	0	0	0	0	1	1	11658.348739291	0	0	0	0	0	1	1
Argentina	Cuba	1427	2319	1556	1114.4	1378153	78006.9	10364600	31727800	2556.5963518	3525.2422908	10906500	35050000	2406.8888109	7407.0890572	11233400	38856200	4275.5937672	5935.3504703	6477.50479277344	0	1	0	0	0	1	1	6477.50479277344	0	1	0	0	0	1	1	6477.50479277344	0	1	0	0	0	1	1
Argentina	Cyprus	103	99	66	0	26764	8101.8	738000	31727800	7792.497967	3525.2422908	863600	35050000	12719.07447	7407.0890572	1037000	38856200	23106.851964	5935.3504703	12365.9042067106	0	0	0	0	0	1	1	12365.9042067106	0	0	0	0	0	1	1	12365.9042067106	0	0	0	0	0	1	1
Argentina	Czech Republic	3946	3758	2522	0	190587	368980.3	0	31727800	0	3525.2422908	8235000	35050000	4386.9071652	7407.0890572	10294100	38856200	13853.1271089	5935.3504703	11889.4902285828	0	0	0	0	0	1	1	11889.4902285828	0	0	0	0	0	1	1	11889.4902285828	0	0	0	0	0	1	1
Argentina	Czechoslovakia	3946	0	0	674.97790606	2600102	0	15522400	31727800	3676.9096064	3525.2422908	3122900	35050000	548.6087	7407.0890572	0	38856200	0	5935.3504703	11889.4902285828	0	0	0	0	0	1	1	11889.4902285828	0	0	0	0	0	1	1	11889.4902285828	0	0	0	0	0	1	1
Argentina	Denmark	540	514	345	63931.4902682	10195707	6221670.05499029	5124800	31727800	21570.503072	3525.2422908	5245600	35050000	30971.888334	7407.0890572	5441400	38856200	47590.494661	5935.3504703	12006.052564753	0	0	0	0	0	1	1	12006.052564753	0	0	0	0	0	1	1	12006.052564753	0	0	0	0	0	1	1
Argentina	Dominica	9	9	6	0	0	5617.49564544	71800	31727800	2358.5924222	3525.2422908	70700	35050000	3863.2594146	7407.0890572	68600	38856200	5759.6897534	5935.3504703	5415.01099212666	0	0	0	0	0	0	1	5415.01099212666	0	0	0	0	0	1	1	5415.01099212666	0	0	0	0	0	1	1
Argentina	Dominican Republic	265	1434	962	0	781088	7317.8	6908000	31727800	1048.13877148	3525.2422908	7976900	35050000	2044.92524	7407.0890572	9329500	38856200	3659.2337131	5935.3504703	5874.74203764954	0	1	0	0	0	1	1	5874.74203764954	0	1	0	0	0	1	1	5874.74203764954	0	1	0	0	0	1	1
Argentina	Ecuador	999	2004	1345	111441585.8	194835509	93787004.9429872	9792600	31727800	1126.9743304	3525.2422908	11454100	35050000	1572.9401897	7407.0890572	13521600	38856200	2896.0840321	5935.3504703	4047.07086327791	0	1	0	0	0	0	1	4047.07086327791	0	1	0	0	0	1	1	4047.07086327791	0	1	0	0	0	1	1
Argentina	Egypt	522	498	334	109400.4	473769	856626.4119166	54402000	31727800	551.02557852	3525.2422908	62680600	35050000	1085.61612415	7407.0890572	74927900	38856200	1620.6307679	5935.3504703	11928.1209304314	0	0	0	0	0	1	1	11928.1209304314	0	0	0	0	0	1	1	11928.1209304314	0	0	0	0	0	1	1
Argentina	El Salvador	182	156	105	0	10856	0	5193200	31727800	701.72436968	3525.2422908	5725100	35050000	1644.18885208	7407.0890572	6070100	38856200	2927.9255472	5935.3504703	6042.19837581787	0	1	0	0	0	0	1	6042.19837581787	0	1	0	0	0	1	1	6042.19837581787	0	1	0	0	0	1	1
Argentina	Estonia	109	103	69	0	28390	25869.8	0	31727800	0	3525.2422908	1289700	35050000	3061.6963701	7407.0890572	1347800	38856200	11163.9983131	5935.3504703	12925.2755052143	0	0	0	0	0	0	1	12925.2755052143	0	0	0	0	0	1	1	12925.2755052143	0	0	0	0	0	1	1
Argentina	Ethiopia	71	67	45	0	0	22759.4	48342200	31727800	221.77810668	3525.2422908	58479500	35050000	149.95066577	7407.0890572	75121500	38856200	210.33725952	5935.3504703	11459.4476353321	0	0	0	0	0	0	1	11459.4476353321	0	0	0	0	0	0	1	11459.4476353321	0	0	0	0	0	0	1
Argentina	Finland	156	148	99	919432.92401756	1263515	46364.3168075	4952800	31727800	21175.774558	3525.2422908	5104900	35050000	23234.462288	7407.0890572	5264200	38856200	38166.427557	5935.3504703	12969.0243524803	0	0	0	0	0	1	1	12969.0243524803	0	0	0	0	0	1	1	12969.0243524803	0	0	0	0	0	1	1
Argentina	France	6463	5996	6995	996166.82274636	16227042	11098322.7791407	56152200	31727800	17101.921628	3525.2422908	57965600	35050000	23667.47674	7407.0890572	61139700	38856200	34216.013075	5935.3504703	10932.3407348297	0	0	0	0	0	1	1	10932.3407348297	0	0	0	0	0	1	1	10932.3407348297	0	0	0	0	0	1	1
Argentina	Germany	15674	9671	8416	2098005.32278183	39252190	6539356.57980477	78350600	31727800	17069.165766	3525.2422908	81585200	35050000	26146.178627	7407.0890572	82459900	38856200	34238.186892	5935.3504703	11646.0329568962	0	0	0	0	0	1	1	11646.0329568962	0	0	0	0	0	1	1	11646.0329568962	0	0	0	0	0	1	1
Argentina	Greece	3197	2136	1433	382.4	1492385	860946.7	10056000	31727800	7175.2455894	3525.2422908	10669800	35050000	11611.2199505	7407.0890572	11199900	38856200	22038.235558	5935.3504703	11772.0387084885	0	0	0	0	0	1	1	11772.0387084885	0	0	0	0	0	1	1	11772.0387084885	0	0	0	0	0	1	1
Argentina	Greenland	36	34	23	0	34935	0	54800	31727800	15450.15672	3525.2422908	56000	35050000	19387.50028	7407.0890572	56900	38856200	29964.429648	5935.3504703	11112.4647117371	0	0	0	0	0	0	1	11112.4647117371	0	0	0	0	0	0	1	11112.4647117371	0	0	0	0	0	0	1
Argentina	Grenada	25	23	15	2251108.8	2842776	1407520.8	98000	31727800	1901.2510452	3525.2422908	99600	35050000	3147.3949998	7407.0890572	102900	38856200	6564.8101756	5935.3504703	5056.35957841644	0	0	0	0	0	0	1	5056.35957841644	0	0	0	0	0	1	1	5056.35957841644	0	0	0	0	0	1	1
Argentina	Guatemala	116	201	135	2664	1677068	4086339.8182164	8529000	31727800	825.34181402	3525.2422908	10150700	35050000	1298.03488995	7407.0890572	12904200	38856200	2256.7386859	5935.3504703	6217.2156319725	0	1	0	0	0	0	1	6217.2156319725	0	1	0	0	0	1	1	6217.2156319725	0	1	0	0	0	1	1
Argentina	Honduras	141	139	93	226288.8	88232	304551.11426088	4619800	31727800	1076.72480616	3525.2422908	5632600	35050000	899.49420962	7407.0890572	6958700	38856200	1551.1108457	5935.3504703	6085.64498821449	0	1	0	0	0	0	1	6085.64498821449	0	1	0	0	0	1	1	6085.64498821449	0	1	0	0	0	1	1
Argentina	Hungary	3297	1710	1147	576492.4	2549411	50823.895	10434400	31727800	2997.096273	3525.2422908	10305300	35050000	4217.710005	7407.0890572	10079100	38856200	10663.9993486	5935.3504703	11973.1676650345	0	0	0	0	0	1	1	11973.1676650345	0	0	0	0	0	1	1	11973.1676650345	0	0	0	0	0	1	1
Argentina	Iceland	18	18	12	0	0	4.8	249600	31727800	21883.382678	3525.2422908	268900	35050000	27340.601178	7407.0890572	300500	38856200	45097.679142	5935.3504703	11375.3978444408	0	0	0	0	0	1	1	11375.3978444408	0	0	0	0	0	1	1	11375.3978444408	0	0	0	0	0	1	1
Argentina	India	215	205	138	187306.6	8222020	10446946.0049537	837808800	31727800	346.46436872	3525.2422908	973279900	35050000	379.43645091	7407.0890572	1148321700	38856200	827.15826348	5935.3504703	15676.2850546906	0	0	0	0	0	1	1	15676.2850546906	0	0	0	0	0	1	1	15676.2850546906	0	0	0	0	0	1	1
Argentina	Indonesia	47	45	30	352066.6	19921532	16067882.4324901	177958000	31727800	564.85069138	3525.2422908	200654300	35050000	892.16658246	7407.0890572	228359500	38856200	1593.25458219	5935.3504703	15581.8841246963	0	0	0	0	0	1	1	15581.8841246963	0	0	0	0	0	1	1	15581.8841246963	0	0	0	0	0	1	1
Argentina	Iran (Islamic Republic of)	302	288	193	35790	195241	645584	51686000	31727800	1683.0048674	3525.2422908	60517100	35050000	1762.725835	7407.0890572	70163100	38856200	3409.6194792	5935.3504703	13881.9610691795	0	0	0	0	0	0	1	13881.9610691795	0	0	0	0	0	0	1	13881.9610691795	0	0	0	0	0	0	1
Argentina	Ireland	143	137	92	38171.1146666666	763572	96514.068127	3534000	31727800	10490.2451174	3525.2422908	3642100	35050000	19648.854397	7407.0890572	4180900	38856200	46392.186047	5935.3504703	10913.8106162727	0	0	0	0	0	1	1	10913.8106162727	0	0	0	0	0	1	1	10913.8106162727	0	0	0	0	0	1	1
Argentina	Israel	1466	1169	784	1613646.82903	2483825	701378.28284102	4308200	31727800	10628.820668	3525.2422908	5372200	35050000	17517.868056	7407.0890572	6724700	38856200	22694.445237	5935.3504703	12350.0975446594	0	0	0	0	0	1	1	12350.0975446594	0	0	0	0	0	1	1	12350.0975446594	0	0	0	0	0	1	1
Argentina	Italy	336040	210762	147499	1426019.159629	78710766	52941269.0278248	56822800	31727800	15065.749222	3525.2422908	56916000	35050000	20433.133219	7407.0890572	58876500	38856200	30110.479103	5935.3504703	11214.0102009811	0	0	0	0	0	1	1	11214.0102009811	0	0	0	0	0	1	1	11214.0102009811	0	0	0	0	0	1	1
Argentina	Jamaica	27	25	17	0	78929	1874.4193692	2341400	31727800	1688.3029564	3525.2422908	2476500	35050000	2730.3864024	7407.0890572	2682000	38856200	4237.2755612	5935.3504703	5971.18823201947	0	0	0	0	0	1	1	5971.18823201947	0	0	0	0	0	1	1	5971.18823201947	0	0	0	0	0	1	1
Argentina	Japan	5812	4550	4036	85559.051918	140320	113612.9860296	121419200	31727800	22175.299562	3525.2422908	124460400	35050000	34916.474552	7407.0890572	126343100	38856200	36019.093733	5935.3504703	18310.1616302444	0	0	0	0	0	1	1	18310.1616302444	0	0	0	0	0	1	1	18310.1616302444	0	0	0	0	0	1	1
Argentina	Jordan	160	152	102	0	3496787	308232	3146600	31727800	1732.7534842	3525.2422908	4340100	35050000	1523.9589269	7407.0890572	5478100	38856200	2876.4339867	5935.3504703	12429.6647108952	0	0	0	0	0	0	1	12429.6647108952	0	0	0	0	0	1	1	12429.6647108952	0	0	0	0	0	1	1
Argentina	Kenya	6	6	4	0	308630	100289.2	21905600	31727800	479.39009596	3525.2422908	27774600	35050000	405.40025536	7407.0890572	36158200	38856200	594.59075548	5935.3504703	10647.4498815758	0	0	0	0	0	1	1	10647.4498815758	0	0	0	0	0	1	1	10647.4498815758	0	0	0	0	0	1	1
Argentina	Latvia	270	258	173	0	5702	0	0	31727800	0	3525.2422908	2231400	35050000	2182.1079223	7407.0890572	2303500	38856200	8304.8421637	5935.3504703	12755.6753572636	0	0	0	0	0	0	1	12755.6753572636	0	0	0	0	0	1	1	12755.6753572636	0	0	0	0	0	1	1
Argentina	Lebanon	3248	1570	933	4821.6	74461	192848.97865811	2901800	31727800	937.08288026	3525.2422908	3444700	35050000	3296.750653	7407.0890572	4048100	38856200	6134.9917893	5935.3504703	12494.7140873066	0	0	0	0	0	0	1	12494.7140873066	0	0	0	0	0	0	1	12494.7140873066	0	0	0	0	0	0	1
Argentina	Lithuania	1980	821	551	0	4864945	566508.97987565	0	31727800	0	3525.2422908	3240000	35050000	2215.8364702	7407.0890572	3403900	38856200	8402.9572712	5935.3504703	12661.5106249985	0	0	0	0	0	0	1	12661.5106249985	0	0	0	0	0	0	1	12661.5106249985	0	0	0	0	0	1	1
Argentina	Luxembourg	213	203	136	696816.24750416	13198792	29477.0476	421110.8	31727800	24969.777726	3525.2422908	430121.5	35050000	44441.352209	7407.0890572	467100	38856200	84765.633298	5935.3504703	11311.6768784363	0	0	0	0	0	1	1	11311.6768784363	0	0	0	0	0	1	1	11311.6768784363	0	0	0	0	0	1	1
Argentina	Madagascar	14	14	9	0	226781	1353325.904837	10654000	31727800	260.56083728	3525.2422908	13401200	35050000	253.76804045	7407.0890572	18206200	38856200	342.77043444	5935.3504703	10439.1837325706	0	0	0	0	0	0	1	10439.1837325706	0	0	0	0	0	0	1	10439.1837325706	0	0	0	0	0	0	1
Argentina	Malaysia	6	6	4	55784332.6649062	39895948	84908926.546541	17207200	31727800	2124.8479904	3525.2422908	21017200	35050000	3839.3020948	7407.0890572	26271900	38856200	5870.619257	5935.3504703	16333.0347957519	0	0	0	0	0	1	1	16333.0347957519	0	0	0	0	0	1	1	16333.0347957519	0	0	0	0	0	1	1
Argentina	Malta	4	4	3	0	546	3152.03961292	360400	31727800	5466.7953562	3525.2422908	386200	35050000	8796.201088	7407.0890572	409300	38856200	15512.6691554	5935.3504703	10951.7159102341	0	0	0	0	0	1	1	10951.7159102341	0	0	0	0	0	1	1	10951.7159102341	0	0	0	0	0	1	1
Argentina	Mexico	2332	3040	2040	2560501.6	14646862	9966424.06536807	81016600	31727800	2572.8526202	3525.2422908	93029600	35050000	4697.678254	7407.0890572	107266600	38856200	8063.3929256	5935.3504703	7533.98598147583	0	1	0	0	0	1	1	7533.98598147583	0	1	0	0	0	1	1	7533.98598147583	0	1	0	0	0	1	1
Argentina	Morocco	466	444	298	2850	1033409	4052.7	23814000	31727800	995.09631492	3525.2422908	27083200	35050000	1322.3597368	7407.0890572	30544700	38856200	2134.7219371	5935.3504703	9321.64233377152	0	0	0	0	0	1	1	9321.64233377152	0	0	0	0	0	1	1	9321.64233377152	0	0	0	0	0	1	1
Argentina	Mozambique	25	23	15	0	0	202745.2	13402000	31727800	240.85164272	3525.2422908	16089000	35050000	193.06958725	7407.0890572	21031300	38856200	324.69573591	5935.3504703	9263.53998532391	0	0	0	0	0	0	1	9263.53998532391	0	0	0	0	0	1	1	9263.53998532391	0	0	0	0	0	1	1
Argentina	Myanmar	19	19	13	0	13881	698	38030000	31727800	128.288575	3525.2422908	42444900	35050000	164.3885479	7407.0890572	46550300	38856200	389.09261835	5935.3504703	17150.6835840141	0	0	0	0	0	1	1	17150.6835840141	0	0	0	0	0	1	1	17150.6835840141	0	0	0	0	0	1	1
Argentina	Namibia	4	4	3	0	32877	0	1304600	31727800	1767.0581698	3525.2422908	1679400	35050000	2196.1024524	7407.0890572	2104300	38856200	3385.3136312	5935.3504703	7605.19645056915	0	0	0	0	0	0	1	7605.19645056915	0	0	0	0	0	1	1	7605.19645056915	0	0	0	0	0	1	1
Argentina	Netherlands	943	810	544	5531598.61360421	51498080	19239607.7747172	14706800	31727800	16162.355094	3525.2422908	15450600	35050000	24183.335212	7407.0890572	16316300	38856200	39906.178222	5935.3504703	11434.0962184433	0	0	0	0	0	1	1	11434.0962184433	0	0	0	0	0	1	1	11434.0962184433	0	0	0	0	0	1	1
Argentina	New Zealand	24	22	15	989624.408	20865969	1157754.89385101	3338800	31727800	11977.5907974	3525.2422908	3673900	35050000	14877.064089	7407.0890572	4148900	38856200	24945.75895	5935.3504703	10156.1018745976	0	0	0	0	0	1	1	10156.1018745976	0	0	0	0	0	1	1	10156.1018745976	0	0	0	0	0	1	1
Argentina	Nicaragua	145	190	127	0	812	134.3	3947800	31727800	692.97873772	3525.2422908	4668400	35050000	708.2666704	7407.0890572	5462900	38856200	940.04329982	5935.3504703	5753.55405365047	0	1	0	0	0	1	1	5753.55405365047	0	1	0	0	0	1	1	5753.55405365047	0	1	0	0	0	1	1
Argentina	Niger	1	1	1	0	0	3652.5039	7349000	31727800	312.80961224	3525.2422908	9395800	35050000	218.80776332	7407.0890572	13301300	38856200	272.25547611	5935.3504703	8729.72119868011	0	0	0	0	0	1	1	8729.72119868011	0	0	0	0	0	1	1	8729.72119868011	0	0	0	0	0	1	1
Argentina	Nigeria	93	89	60	0	447	1490.5779224	92767400	31727800	365.9963094	3525.2422908	111517400	35050000	305.77624043	7407.0890572	141969300	38856200	862.35446206	5935.3504703	8365.15340786896	0	0	0	0	0	1	1	8365.15340786896	0	0	0	0	0	1	1	8365.15340786896	0	0	0	0	0	1	1
Argentina	Norway	129	123	83	0	9439	36878.6	4203400	31727800	23205.80234	3525.2422908	4374400	35050000	32784.080501	7407.0890572	4670600	38856200	65987.716716	5935.3504703	12204.0874814529	0	0	0	0	0	1	1	12204.0874814529	0	0	0	0	0	1	1	12204.0874814529	0	0	0	0	0	1	1
Argentina	Pakistan	10	10	7	1187549.8	778205	486581.3	105304200	31727800	410.75808112	3525.2422908	129406300	35050000	509.62914079	7407.0890572	160309800	38856200	725.40717472	5935.3504703	15391.1341905563	0	0	0	0	0	1	1	15391.1341905563	0	0	0	0	0	1	1	15391.1341905563	0	0	0	0	0	1	1
Argentina	Panama	376	338	227	0	270619	165.3	2320000	31727800	2548.8145286	3525.2422908	2707100	35050000	3446.1922094	7407.0890572	3265900	38856200	5371.8536249	5935.3504703	5126.51859927568	0	1	0	0	0	0	1	5126.51859927568	0	1	0	0	0	1	1	5126.51859927568	0	1	0	0	0	1	1
Argentina	Paraguay	257243	315086	550713	435892441.90835	528161458	2853304208.76192	4024400	31727800	1126.74883476	3525.2422908	4849600	35050000	1485.689859	7407.0890572	5953500	38856200	1680.88119928	5935.3504703	1030.45190811963	1	1	0	0	0	0	1	1030.45190811963	1	1	0	0	1	1	1	1030.45190811963	1	1	0	0	1	1	1
Argentina	Peru	16366	85411	157514	61852443.1856242	12441774	4678001.6404711	20796400	31727800	1465.984971	3525.2422908	24022300	35050000	1989.8431914	7407.0890572	27686100	38856200	3352.0726024	5935.3504703	2954.81411522198	0	1	0	0	0	1	1	2954.81411522198	0	1	0	0	0	1	1	2954.81411522198	0	1	0	0	0	1	1
Argentina	Philippines	128	122	82	5443667.2	7739264	1446674.38510624	58577400	31727800	707.74469284	3525.2422908	70121700	35050000	1052.51146203	7407.0890572	86227700	38856200	1428.30415193	5935.3504703	17783.1058122971	0	0	0	0	0	1	1	17783.1058122971	0	0	0	0	0	1	1	17783.1058122971	0	0	0	0	0	1	1
Argentina	Poland	29520	13338	8950	541984.49334052	4160426	650670.8564473	37772600	31727800	1887.5671808	3525.2422908	38327400	35050000	3504.17137	7407.0890572	38213900	38856200	8787.258925	5935.3504703	12224.9739171501	0	0	0	0	0	1	1	12224.9739171501	0	0	0	0	0	1	1	12224.9739171501	0	0	0	0	0	1	1
Argentina	Portugal	13551	9046	6070	63657.959222	1609813	44639.9	9936200	31727800	5607.5191802	3525.2422908	10142100	35050000	10878.5966146	7407.0890572	10547300	38856200	18331.763507	5935.3504703	9636.49021714172	0	0	0	0	0	1	1	9636.49021714172	0	0	0	0	0	1	1	9636.49021714172	0	0	0	0	0	1	1
Argentina	Puerto Rico	210	159	107	2649.5330112	158059	0	3468600	31727800	8133.240622	3525.2422908	3706100	35050000	13172.0547417	7407.0890572	3780700	38856200	22928.94746	5935.3504703	5772.55999015388	0	1	0	0	0	0	1	5772.55999015388	0	1	0	0	0	0	1	5772.55999015388	0	1	0	0	0	0	1
Argentina	Republic of Korea	10229	7927	7321	5488.6	489590	769725.01708949	42056600	31727800	4524.7932598	3525.2422908	44759700	35050000	9923.4646346	7407.0890572	47178100	38856200	17068.81502	5935.3504703	19146.6514893021	0	0	0	0	0	1	1	19146.6514893021	0	0	0	0	0	1	1	19146.6514893021	0	0	0	0	0	1	1
Argentina	Republic of Moldova	1003	955	641	0	0	46549.8	0	31727800	0	3525.2422908	3852400	35050000	378.19244411	7407.0890572	3769800	38856200	968.29917235	5935.3504703	12601.9184198547	0	0	0	0	0	0	1	12601.9184198547	0	0	0	0	0	0	1	12601.9184198547	0	0	0	0	0	1	1
Argentina	Romania	3713	2257	1515	0	625	7479.8426537	23061000	31727800	2412.8502292	3525.2422908	22656800	35050000	1487.80676781	7407.0890572	21761600	38856200	5281.5965805	5935.3504703	12294.2812986275	0	0	0	0	0	1	1	12294.2812986275	0	0	0	0	0	1	1	12294.2812986275	0	0	0	0	0	1	1
Argentina	Russian Federation	5016	3951	2651	0	10577468	0	0	31727800	0	3525.2422908	133379900	35050000	2159.5581238	7407.0890572	144070200	38856200	6330.6361082	5935.3504703	14195.3267542465	0	0	0	0	0	0	1	14195.3267542465	0	0	0	0	0	0	1	14195.3267542465	0	0	0	0	0	0	1
Argentina	Singapore	4	4	3	65302563.1709565	42631079	3075335.03587885	2886200	31727800	9427.6978192	3525.2422908	3521700	35050000	21831.777029	7407.0890572	4432400	38856200	31665.436237	5935.3504703	16120.0956458008	0	0	0	0	0	1	1	16120.0956458008	0	0	0	0	0	1	1	16120.0956458008	0	0	0	0	0	1	1
Argentina	Slovenia	1783	1699	1140	0	36603	657	0	31727800	0	3525.2422908	1771500	35050000	8522.7094916	7407.0890572	2006400	38856200	18863.694279	5935.3504703	11616.1531921371	0	0	0	0	0	0	1	11616.1531921371	0	0	0	0	0	1	1	11616.1531921371	0	0	0	0	0	1	1
Argentina	South Africa	278	264	177	162564.1	5582013	2485729.75043143	35231000	31727800	2551.7963546	3525.2422908	41534800	35050000	3280.9670858	7407.0890572	47943300	38856200	4821.9661378	5935.3504703	8071.70763554993	0	0	0	0	0	1	1	8071.70763554993	0	0	0	0	0	1	1	8071.70763554993	0	0	0	0	0	1	1
Argentina	Spain	229535	130356	94030	6292860.6193606	77706087	58208952.6488602	38741400	31727800	9504.7941826	3525.2422908	39511400	35050000	14650.131998	7407.0890572	43578200	38856200	26134.03366	5935.3504703	10079.6566560669	0	1	1	0	0	1	1	10079.6566560669	0	1	1	0	0	1	1	10079.6566560669	0	1	1	0	0	1	1
Argentina	Sri Lanka	6	6	4	10627903.8	4339191	3653428.486692	16893600	31727800	418.93956352	3525.2422908	18216300	35050000	735.53158754	7407.0890572	19921700	38856200	1440.04500506	5935.3504703	15078.4282629929	0	0	0	0	0	1	1	15078.4282629929	0	0	0	0	0	1	1	15078.4282629929	0	0	0	0	0	1	1
Argentina	Sweden	566	428	287	1220316	2614512	219649.5222268	8462400	31727800	22547.805362	3525.2422908	8791800	35050000	28308.269763	7407.0890572	9090100	38856200	40966.811241	5935.3504703	12404.6811178696	0	0	0	0	0	1	1	12404.6811178696	0	0	0	0	0	1	1	12404.6811178696	0	0	0	0	0	1	1
Argentina	Switzerland	2175	1663	1116	1817782.98792292	16275068	11686541.7528751	6577400	31727800	28517.53679	3525.2422908	6999500	35050000	38309.066855	7407.0890572	7439400	38856200	52782.770581	5935.3504703	11232.9328344284	0	0	0	0	0	1	1	11232.9328344284	0	0	0	0	0	1	1	11232.9328344284	0	0	0	0	0	1	1
Argentina	Syrian Arab Republic	4931	2284	1337	132348	2280766	2399822.46666736	11618800	31727800	915.82588788	3525.2422908	14330900	35050000	1075.09433574	7407.0890572	18579800	38856200	1875.5884146	5935.3504703	12679.5310844139	0	0	0	0	0	0	1	12679.5310844139	0	0	0	0	0	0	1	12679.5310844139	0	0	0	0	0	0	1
Argentina	Thailand	133	127	85	416613	1949596	7071424.19526725	55287400	31727800	1126.10389608	3525.2422908	60180200	35050000	2222.2751608	7407.0890572	66783800	38856200	3020.4161367	5935.3504703	17137.0945807533	0	0	0	0	0	1	1	17137.0945807533	0	0	0	0	0	1	1	17137.0945807533	0	0	0	0	0	1	1
Argentina	The former Yugoslav Republic of Macedonia	13164	3123	2096	0	43961	912935.445118	0	31727800	0	3525.2422908	1775300	35050000	1633.6681462	7407.0890572	2039900	38856200	3252.3231524	5935.3504703	11816.6243924912	0	0	0	0	0	0	1	11816.6243924912	0	0	0	0	0	0	1	11816.6243924912	0	0	0	0	0	1	1
Argentina	Trinidad and Tobago	75	71	48	12241.2	638813	1921.11364015	1200600	31727800	3911.1293514	3525.2422908	1262000	35050000	4595.4663905	7407.0890572	1318500	38856200	12520.9991223	5935.3504703	4868.8570821928	0	0	0	0	0	1	1	4868.8570821928	0	0	0	0	0	1	1	4868.8570821928	0	0	0	0	0	1	1
Argentina	Tunisia	99	95	64	0	16879609	10679209.2	7867400	31727800	1433.6007764	3525.2422908	8962100	35050000	2150.1310448	7407.0890572	9986900	38856200	3403.8125112	5935.3504703	10649.9819457878	0	0	0	0	0	1	1	10649.9819457878	0	0	0	0	0	1	1	10649.9819457878	0	0	0	0	0	1	1
Argentina	Turkey	2498	1331	893	2302603.6	16701174	10954795.5434759	52270400	31727800	2617.4279448	3525.2422908	59348600	35050000	3947.3544956	7407.0890572	68628800	38856200	6995.7213861	5935.3504703	12474.3766309967	0	0	0	0	0	1	1	12474.3766309967	0	0	0	0	0	1	1	12474.3766309967	0	0	0	0	0	1	1
Argentina	Uganda	1	1	1	0	0	1925.40921752	16497800	31727800	328.02340662	3525.2422908	21191900	35050000	265.25798187	7407.0890572	29021500	38856200	381.24881066	5935.3504703	10340.3162068298	0	0	0	0	0	1	1	10340.3162068298	0	0	0	0	0	1	1	10340.3162068298	0	0	0	0	0	1	1
Argentina	Ukraine	3583	8036	5393	0	9409	30999.3	0	31727800	0	3525.2422908	45491800	35050000	885.70743252	7407.0890572	46835100	38856200	2083.68042178	5935.3504703	12969.8940635208	0	0	0	0	0	0	1	12969.8940635208	0	0	0	0	0	0	1	12969.8940635208	0	0	0	0	0	0	1
Argentina	United Kingdom	2391	1978	1327	965509.398381546	39208224	5374236.46092052	57116000	31727800	14027.498276	3525.2422908	58308000	35050000	21255.125324	7407.0890572	60682500	38856200	35903.712401	5935.3504703	11136.9624710503	0	0	0	0	0	1	1	11136.9624710503	0	0	0	0	0	1	1	11136.9624710503	0	0	0	0	0	1	1
Argentina	United Republic of Tanzania	1	1	1	0	82089	8476817.35	23965600	31727800	228.91309116	3525.2422908	30272200	35050000	243.56925137	7407.0890572	39578100	38856200	398.14746604	5935.3504703	10335.9905807636	0	0	0	0	0	1	1	10335.9905807636	0	0	0	0	0	1	1	10335.9905807636	0	0	0	0	0	1	1
Argentina	United States of America	9992	9364	6284	41495827.7326707	250442934	55638401.7483036	248399200	31727800	20411.012202	3525.2422908	268449800	35050000	28654.416256	7407.0890572	298109500	38856200	42193.053703	5935.3504703	8678.35227195892	0	0	0	0	0	1	1	8678.35227195892	0	0	0	0	0	1	1	8678.35227195892	0	0	0	0	0	1	1
Argentina	Uruguay	136906	113827	116592	48430716.169892	413356557	158538424.841404	3068800	31727800	2661.2205122	3525.2422908	3231600	35050000	6206.4579786	7407.0890572	3335200	38856200	6705.7709864	5935.3504703	529.559010094905	1	1	0	0	0	1	1	529.559010094905	1	1	0	0	1	1	1	529.559010094905	1	1	0	0	1	1	1
Argentina	USSR	13866	0	0	951546.2676756	934540	0	284882400	31727800	2769.2917884	3525.2422908	29030500	35050000	238.9129	7407.0890572	0	38856200	0	5935.3504703	14195.3267542465	0	0	0	0	0	0	1	14195.3267542465	0	0	0	0	0	0	1	14195.3267542465	0	0	0	0	0	0	1
Argentina	Venezuela (Bolivarian Republic of)	1981	2600	1745	50792.8082550933	921142	1686519.0317894	18712200	31727800	2702.7417934	3525.2422908	22262600	35050000	3378.4487545	7407.0890572	26896300	38856200	7276.3012019	5935.3504703	4886.74273240662	0	1	0	0	0	1	1	4886.74273240662	0	1	0	0	0	1	1	4886.74273240662	0	1	0	0	0	1	1
Argentina	Viet Nam	11	11	7	0	27938	1753789.76757516	64354600	31727800	89.739901222	3525.2422908	74161500	35050000	273.9261249	7407.0890572	83671600	38856200	744.13983636	5935.3504703	17531.5057566551	0	0	0	0	0	0	1	17531.5057566551	0	0	0	0	0	0	1	17531.5057566551	0	0	0	0	0	0	1
Argentina	Yugoslav SFR	3954	0	0	682791.6143024	7031	0	12578000	31727800	2983.490776	3525.2422908	1256400	35050000	531.8212	7407.0890572	0	38856200	0	5935.3504703	11878.4643651131	0	0	0	0	0	1	1	11878.4643651131	0	0	0	0	0	0	1	11878.4643651131	0	0	0	0	0	0	1
Argentina	Zambia	1	1	1	0	6415	87813.5	7430200	31727800	410.3980839	3525.2422908	9083900	35050000	371.7736107	7407.0890572	11673300	38856200	751.84053759	5935.3504703	9066.28655927544	0	0	0	0	0	1	1	9066.28655927544	0	0	0	0	0	1	1	9066.28655927544	0	0	0	0	0	1	1
Argentina	Zimbabwe	3	3	2	59558.4	161580	462901	9840400	31727800	1024.8816899	3525.2422908	11730800	35050000	814.54105914	7407.0890572	12547300	38856200	513.12787034	5935.3504703	8983.30637729225	0	0	0	0	0	1	1	8983.30637729225	0	0	0	0	0	1	1	8983.30637729225	0	0	0	0	0	1	1
Armenia	Belarus	1247	1073	578	0	41443	3654911.23101695	0	0	0	0	9193700	2891700	1270.8261547	427.73154204	9800500	3071700	3544.0784831	1984.65453335	1943.56993305035	0	0	0	0	0	0	0	1943.56993305035	0	0	0	0	1	0	0	1943.56993305035	0	0	0	0	1	0	1
Armenia	Georgia	1603	67525	36329	0	26495748	225540256.678945	0	0	0	0	4515900	2891700	559.59693824	427.73154204	4485700	3071700	1696.16716891	1984.65453335	222.075354850578	1	0	0	0	0	0	0	222.075354850578	1	0	0	0	1	1	0	222.075354850578	1	0	0	0	1	1	1
Armenia	Germany	643	1106	595	0	31151745	22577437.5005474	78350600	0	17069.165766	0	81585200	2891700	26146.178627	427.73154204	82459900	3071700	34238.186892	1984.65453335	2934.26872203407	0	0	0	0	0	1	0	2934.26872203407	0	0	0	0	0	1	0	2934.26872203407	0	0	0	0	0	1	1
Armenia	Greece	5465	2993	1611	0	6448467	3446857.09845692	10056000	0	7175.2455894	0	10669800	2891700	11611.2199505	427.73154204	11199900	3071700	22038.235558	1984.65453335	1829.19609545708	0	0	0	0	0	1	0	1829.19609545708	0	0	0	0	0	1	0	1829.19609545708	0	0	0	0	0	1	1
Armenia	Iran (Islamic Republic of)	9402	16174	8702	0	57475973	97290435.0650162	51686000	0	1683.0048674	0	60517100	2891700	1762.725835	427.73154204	70163100	3071700	3409.6194792	1984.65453335	908.788605350947	1	0	0	0	0	0	0	908.788605350947	1	0	0	0	0	0	0	908.788605350947	1	0	0	0	0	0	1
Armenia	Kazakhstan	766	1318	709	0	2331143	38459878.2577845	0	0	0	0	14127300	2891700	1233.3464086	427.73154204	15329400	3071700	4886.7669469	1984.65453335	2377.82216992025	0	0	0	0	0	0	0	2377.82216992025	0	0	0	0	1	0	0	2377.82216992025	0	0	0	0	1	0	1
Armenia	Lebanon	1100	1891	1018	0	22374497	55013382.7058075	2901800	0	937.08288026	0	3444700	2891700	3296.750653	427.73154204	4048100	3071700	6134.9917893	1984.65453335	1073.45452096696	0	0	0	0	0	0	0	1073.45452096696	0	0	0	0	0	0	0	1073.45452096696	0	0	0	0	0	0	1
Armenia	Russian Federation	60593	29394	15814	0	15091244	692473822.084427	0	0	0	0	133379900	2891700	2159.5581238	427.73154204	144070200	3071700	6330.6361082	1984.65453335	2080.53047316146	0	0	1	0	0	0	0	2080.53047316146	0	0	1	0	1	0	0	2080.53047316146	0	0	1	0	1	0	1
Armenia	Syrian Arab Republic	3141	5403	2907	0	1150948	2406627.23411274	11618800	0	915.82588788	0	14330900	2891700	1075.09433574	427.73154204	18579800	3071700	1875.5884146	1984.65453335	883.436692738509	0	0	0	0	0	0	0	883.436692738509	0	0	0	0	0	0	0	883.436692738509	0	0	0	0	0	0	1
Armenia	Turkey	1905	3277	1763	0	13151384	15446414.7778463	52270400	0	2617.4279448	0	59348600	2891700	3947.3544956	427.73154204	68628800	3071700	6995.7213861	1984.65453335	1108.18191625546	1	0	1	0	0	1	0	1108.18191625546	1	0	1	0	0	1	0	1108.18191625546	1	0	1	0	0	1	1
Armenia	Turkmenistan	799	1375	740	0	460452	1557709.7	0	0	0	0	3810700	2891700	624.1064594	427.73154204	4784600	3071700	2917.8197786	1984.65453335	1277.16942979951	0	0	0	0	0	0	0	1277.16942979951	0	0	0	0	1	0	0	1277.16942979951	0	0	0	0	0	0	1
Armenia	Ukraine	9803	4342	2336	0	4318575	211552642.203105	0	0	0	0	45491800	2891700	885.70743252	427.73154204	46835100	3071700	2083.68042178	1984.65453335	1327.03771284771	0	0	0	0	0	0	0	1327.03771284771	0	0	0	0	1	0	0	1327.03771284771	0	0	0	0	1	0	1
Armenia	Uzbekistan	1120	1927	1037	0	0	241325.28081684	0	0	0	0	20934800	2891700	557.15258525	427.73154204	26156500	3071700	740.72865993	1984.65453335	2004.53842046299	0	0	0	0	0	0	0	2004.53842046299	0	0	0	0	1	0	0	2004.53842046299	0	0	0	0	1	0	1
Aruba	China, mainland	247	622	723	5146.6	2590903	3767106.4118892	1135733200	61800	350.00406046	12123.552398	1246060700	79600	673.08517638	17023.320808	1340700600	101100	2332.3029115	22878.558385	14590.9238606827	0	0	0	0	0	0	0	14590.9238606827	0	0	0	0	0	0	0	14590.9238606827	0	0	0	0	0	1	0
Aruba	Colombia	1849	7043	8183	0	2406276	3902104.82048625	31915200	61800	1684.8204242	12123.552398	36793800	79600	2596.002969	17023.320808	43366400	101100	3844.2720387	22878.558385	929.58867003057	0	1	0	0	0	1	0	929.58867003057	0	1	0	0	0	1	0	929.58867003057	0	1	0	0	0	1	0
Aruba	Dominica	143	125	145	0	0	53981.6222511	71800	61800	2358.5924222	12123.552398	70700	79600	3863.2594146	17023.320808	68600	101100	5759.6897534	22878.558385	984.106013105869	0	0	0	0	0	0	0	984.106013105869	0	0	0	0	0	1	0	984.106013105869	0	0	0	0	0	1	0
Aruba	Dominican Republic	2042	3615	4200	0	43763	510036.545888462	6908000	61800	1048.13877148	12123.552398	7976900	79600	2044.92524	17023.320808	9329500	101100	3659.2337131	22878.558385	699.270155630851	0	1	0	0	0	1	0	699.270155630851	0	1	0	0	0	1	0	699.270155630851	0	1	0	0	0	1	0
Aruba	Guyana	107	297	345	0	17133812	28868521.0872997	734000	61800	892.02661712	12123.552398	728000	79600	1298.89914487	17023.320808	746100	101100	2067.7934792	22878.558385	1463.90328917455	0	0	0	0	0	1	0	1463.90328917455	0	0	0	0	0	1	0	1463.90328917455	0	0	0	0	0	1	0
Aruba	Haiti	320	1000	1162	0	0	119.3	6832000	61800	323.01612672	12123.552398	7957400	79600	324.12131336	17023.320808	9404200	101100	461.06600299	22878.558385	741.588762722421	0	0	0	0	0	1	0	741.588762722421	0	0	0	0	0	1	0	741.588762722421	0	0	0	0	0	1	0
Aruba	Jamaica	162	715	831	0	0	3305251.24668569	2341400	61800	1688.3029564	12123.552398	2476500	79600	2730.3864024	17023.320808	2682000	101100	4237.2755612	22878.558385	977.951344687593	0	0	0	0	0	1	0	977.951344687593	0	0	0	0	0	1	0	977.951344687593	0	0	0	0	0	1	0
Aruba	Netherlands	2096	3674	4269	3710182.2634083	19949701	100649128.584272	14706800	61800	16162.355094	12123.552398	15450600	79600	24183.335212	17023.320808	16316300	101100	39906.178222	22878.558385	7908.40722328339	0	1	1	0	0	1	0	7908.40722328339	0	1	1	0	0	1	0	7908.40722328339	0	1	1	0	0	1	0
Aruba	Peru	141	939	1091	0	20455	778710.375	20796400	61800	1465.984971	12123.552398	24022300	79600	1989.8431914	17023.320808	27686100	101100	3352.0726024	22878.558385	2758.85765949864	0	1	0	0	0	1	0	2758.85765949864	0	1	0	0	0	1	0	2758.85765949864	0	1	0	0	0	1	0
Aruba	Philippines	217	754	876	0	9233195	140857.78141692	58577400	61800	707.74469284	12123.552398	70121700	79600	1052.51146203	17023.320808	86227700	101100	1428.30415193	22878.558385	16868.5188116852	0	0	0	0	0	1	0	16868.5188116852	0	0	0	0	0	1	0	16868.5188116852	0	0	0	0	0	1	0
Aruba	Portugal	177	188	218	9210.6	19218	53899.58853016	9936200	61800	5607.5191802	12123.552398	10142100	79600	10878.5966146	17023.320808	10547300	101100	18331.763507	22878.558385	6626.68515438843	0	0	0	0	0	1	0	6626.68515438843	0	0	0	0	0	1	0	6626.68515438843	0	0	0	0	0	1	0
Aruba	Suriname	721	1273	1479	0	908837	8389622.41842003	393800	61800	2362.2451942	12123.552398	439300	79600	1831.0017149	17023.320808	500700	101100	4143.9718354	22878.558385	1873.90141997876	0	1	0	1	0	1	0	1873.90141997876	0	1	0	0	0	1	0	1873.90141997876	0	1	0	0	0	1	0
Aruba	Turkey	115	11	13	0	6965	148988.872406967	52270400	61800	2617.4279448	12123.552398	59348600	79600	3947.3544956	17023.320808	68628800	101100	6995.7213861	22878.558385	10126.4172192921	0	0	0	0	0	1	0	10126.4172192921	0	0	0	0	0	1	0	10126.4172192921	0	0	0	0	0	1	0
Aruba	United States of America	425	681	791	11542721.2602127	55254913	102843333.68468	248399200	61800	20411.012202	12123.552398	268449800	79600	28654.416256	17023.320808	298109500	101100	42193.053703	22878.558385	3859.88549665375	0	0	0	0	0	1	0	3859.88549665375	0	0	0	0	0	1	0	3859.88549665375	0	0	0	0	0	1	0
Aruba	Venezuela (Bolivarian Republic of)	1144	2856	3318	18292294.2237649	12344588	11334151.6538155	18712200	61800	2702.7417934	12123.552398	22262600	79600	3378.4487545	17023.320808	26896300	101100	7276.3012019	22878.558385	437.782342001367	0	1	0	0	0	1	0	437.782342001367	0	1	0	0	0	1	0	437.782342001367	0	1	0	0	0	1	0
Australia	Afghanistan	2851	11080	26327	0	985	250677.029146533	12431800	16588400	254.33417698	16363.568902	19375900	18230900	159.91346563	21073.037878	27770100	20688200	287.28996725	38061.199313	11086.1405715168	0	0	0	0	0	0	1	11086.1405715168	0	0	0	0	0	0	1	11086.1405715168	0	0	0	0	0	0	1
Australia	Albania	1028	1519	2838	0	402	1192.5	3177800	16588400	803.6743863	16363.568902	3153300	18230900	793.19936889	21073.037878	3144600	20688200	2727.7965942	38061.199313	15208.4966278038	0	0	0	0	0	0	1	15208.4966278038	0	0	0	0	0	1	1	15208.4966278038	0	0	0	0	0	1	1
Australia	Algeria	695	1082	1290	0	0	219	24030800	16588400	2533.649237	16363.568902	28403900	18230900	1685.6871317	21073.037878	33176600	20688200	3238.8302688	38061.199313	16543.6484708603	0	0	0	0	0	0	1	16543.6484708603	0	0	0	0	0	0	1	16543.6484708603	0	0	0	0	0	0	1
Australia	Antigua and Barbuda	23	30	40	0	0	2489.9405685	63200	16588400	5179.5018814	16363.568902	69800	18230900	7605.2482255	21073.037878	84400	20688200	11173.2925971	38061.199313	16622.6802924107	0	1	0	0	0	1	1	16622.6802924107	0	1	0	0	0	1	1	16622.6802924107	0	1	0	0	0	1	1
Australia	Argentina	11134	11735	13744	139195105.535337	168412057	424578419.56464	31727800	16588400	3525.2422908	16363.568902	35050000	18230900	7407.0890572	21073.037878	38856200	20688200	5935.3504703	38061.199313	12044.5741337353	0	0	0	0	0	1	1	12044.5741337353	0	0	0	0	0	1	1	12044.5741337353	0	0	0	0	0	1	1
Australia	Armenia	406	983	1161	0	949	1290052.89338654	0	16588400	0	16363.568902	2891700	18230900	427.73154204	21073.037878	3071700	20688200	1984.65453335	38061.199313	13188.6159661968	0	0	0	0	0	0	1	13188.6159661968	0	0	0	0	0	0	1	13188.6159661968	0	0	0	0	0	1	1
Australia	Aruba	28	41	38	0	15559	182312.4290444	61800	16588400	12123.552398	16363.568902	79600	18230900	17023.320808	21073.037878	101100	20688200	22878.558385	38061.199313	15670.458954541	0	0	0	0	0	0	1	15670.458954541	0	0	0	0	0	0	1	15670.458954541	0	0	0	0	0	0	1
Australia	Austria	22683	21485	20353	9446852.64387002	1278991	13291015.4415155	7613000	16588400	17069.607628	16363.568902	7906600	18230900	25957.45237	21073.037878	8236200	20688200	37822.449636	38061.199313	15608.4176598053	0	0	0	0	0	1	1	15608.4176598053	0	0	0	0	0	1	1	15608.4176598053	0	0	0	0	0	1	1
Australia	Azerbaijan	104	159	298	0	0	117985.3	0	16588400	0	16363.568902	7032800	18230900	478.91831276	21073.037878	8663800	20688200	2702.74577107	38061.199313	12862.659950721	0	0	0	0	0	0	1	12862.659950721	0	0	0	0	0	0	1	12862.659950721	0	0	0	0	0	0	1
Australia	Bahamas	187	248	258	0	177	0	247400	16588400	12699.072674	16363.568902	280700	18230900	16297.689218	21073.037878	322000	20688200	23354.030649	38061.199313	15783.8237315318	0	1	0	0	0	0	1	15783.8237315318	0	1	0	0	0	0	1	15783.8237315318	0	1	0	0	0	0	1
Australia	Bahrain	515	725	1330	0	13307	36812.861046022	462000	16588400	7968.487282	16363.568902	570700	18230900	10360.0025731	21073.037878	855000	20688200	17122.72813	38061.199313	12011.4737983597	0	0	0	0	0	0	1	12011.4737983597	0	0	0	0	0	1	1	12011.4737983597	0	0	0	0	0	1	1
Australia	Bangladesh	2419	8290	27964	4196969.20843442	7822957	9438098.33480457	100050800	16588400	245.37050186	16363.568902	118709500	18230900	316.65940487	21073.037878	140945800	20688200	461.11870538	38061.199313	8667.33195199928	0	0	0	0	0	1	1	8667.33195199928	0	0	0	0	0	1	1	8667.33195199928	0	0	0	0	0	1	1
Australia	Barbados	315	387	447	0	1119	353.989181	258000	16588400	6762.84352	16363.568902	263900	18230900	8788.4988857	21073.037878	270800	20688200	13132.793166	38061.199313	16486.7696880394	0	1	0	0	0	1	1	16486.7696880394	0	1	0	0	0	1	1	16486.7696880394	0	1	0	0	0	1	1
Australia	Belarus	272	1122	1449	0	0	13836.515789	0	16588400	0	16363.568902	9193700	18230900	1270.8261547	21073.037878	9800500	20688200	3544.0784831	38061.199313	14713.9245632614	0	0	0	0	0	0	1	14713.9245632614	0	0	0	0	0	0	1	14713.9245632614	0	0	0	0	0	0	1
Australia	Belgium	4826	5292	6649	23924520.2303236	50920539	175563174.806982	9851089.2	16588400	15994.43819	16363.568902	10061878.5	18230900	24367.569705	21073.037878	10452800	20688200	36656.559306	38061.199313	16319.1868006836	0	0	0	0	0	1	1	16319.1868006836	0	0	0	0	0	1	1	16319.1868006836	0	0	0	0	0	1	1
Australia	Belize	36	50	69	0	2801	178613.11314952	180200	16588400	1751.9423996	16363.568902	223100	18230900	2717.2167005	21073.037878	284100	20688200	4046.3947035	38061.199313	14384.3485129395	0	1	0	0	0	1	1	14384.3485129395	0	1	0	0	0	1	1	14384.3485129395	0	1	0	0	0	1	1
Australia	Benin	18	30	79	8816182	537550	57103127.6	4504000	16588400	348.57797768	16363.568902	5726900	18230900	385.13481299	21073.037878	7764900	20688200	596.90908925	38061.199313	15227.900650333	0	0	0	0	0	1	1	15227.900650333	0	0	0	0	0	1	1	15227.900650333	0	0	0	0	0	1	1
Australia	Bermuda	368	387	486	0	0	61654.821046	59000	16588400	30784.703044	16363.568902	61500	18230900	43722.155161	21073.037878	64200	20688200	78005.182998	38061.199313	17196.8249991699	0	1	0	0	0	0	1	17196.8249991699	0	1	0	0	0	0	1	17196.8249991699	0	1	0	0	0	0	1
Australia	Bhutan	27	60	1498	0	0	21393.8	536600	16588400	470.40918682	16363.568902	539400	18230900	582.94776961	21073.037878	662400	20688200	1370.85602551	38061.199313	8994.76174921989	0	0	0	0	0	0	1	8994.76174921989	0	0	0	0	0	0	1	8994.76174921989	0	0	0	0	0	0	1
Australia	Bolivia (Plurinational State of)	533	715	893	23859.2	2699067	1282347.12590437	6368200	16588400	708.59688394	16363.568902	7556000	18230900	919.34542605	21073.037878	9216100	20688200	1291.47616307	38061.199313	13370.4580812988	0	0	0	0	0	1	1	13370.4580812988	0	0	0	0	0	1	1	13370.4580812988	0	0	0	0	0	1	1
Australia	Bosnia and Herzegovina	23307	26558	37183	0	0	578864.945435174	0	16588400	0	16363.568902	3184900	18230900	955.90727826	21073.037878	3773200	20688200	3233.2862088	38061.199313	15395.89206921	0	0	0	0	0	0	1	15395.89206921	0	0	0	0	0	0	1	15395.89206921	0	0	0	0	0	0	1
Australia	Botswana	161	625	1062	0	0	8346.80417416	1301600	16588400	1919.1919528	16363.568902	1599400	18230900	2983.2141836	21073.037878	1892300	20688200	5448.932818	38061.199313	10971.0002531082	0	1	0	0	0	1	1	10971.0002531082	0	1	0	0	0	1	1	10971.0002531082	0	1	0	0	0	1	1
Australia	Brazil	3057	4805	16632	179805483.170336	97699836	472038261.652728	144409800	16588400	2102.8197788	16363.568902	163194500	18230900	3811.205794	21073.037878	186515100	20688200	5793.6694108	38061.199313	14046.7481489357	0	0	0	0	0	1	1	14046.7481489357	0	0	0	0	0	1	1	14046.7481489357	0	0	0	0	0	1	1
Australia	Brunei Darussalam	1693	2174	3295	0	0	13511.94927257	238400	16588400	12039.33003	16363.568902	293300	18230900	15573.743611	21073.037878	366800	20688200	26189.570182	38061.199313	5453.76068913269	0	0	0	0	0	0	1	5453.76068913269	0	0	0	0	0	1	1	5453.76068913269	0	0	0	0	0	1	1
Australia	Bulgaria	1834	2849	3434	6936824	3423990	18085837.4697521	8902800	16588400	2271.3898854	16363.568902	8342500	18230900	1334.72441823	21073.037878	7716700	20688200	4284.7408638	38061.199313	14823.5704774139	0	0	0	0	0	0	1	14823.5704774139	0	0	0	0	0	1	1	14823.5704774139	0	0	0	0	0	1	1
Australia	Burkina Faso	31	20	50	0	710	0	8846000	16588400	289.95723112	16363.568902	10879800	18230900	257.0051628	21073.037878	14469800	20688200	395.01965052	38061.199313	15918.2839105301	0	0	0	0	0	1	1	15918.2839105301	0	0	0	0	0	1	1	15918.2839105301	0	0	0	0	0	1	1
Australia	Burundi	16	30	1826	110121	0	289317.9	5312800	16588400	304.5913916	16363.568902	6079900	18230900	221.41433239	21073.037878	7396500	20688200	153.69045445	38061.199313	12135.0064323441	0	0	0	0	0	1	1	12135.0064323441	0	0	0	0	0	1	1	12135.0064323441	0	0	0	0	0	1	1
Australia	Cambodia	18507	24602	31150	0	8243	674024.368599	8888600	16588400	171.12402286	16363.568902	11249100	18230900	267.86061521	21073.037878	13420000	20688200	534.3741183	38061.199313	6722.64434710269	0	0	0	0	0	0	1	6722.64434710269	0	0	0	0	0	0	1	6722.64434710269	0	0	0	0	0	1	1
Australia	Cameroon	72	69	258	4064243.2	446658	0	11500400	16588400	948.8348977	16363.568902	14107700	18230900	709.26605787	21073.037878	17778100	20688200	972.29686008	38061.199313	14334.7754072216	0	1	0	0	0	1	1	14334.7754072216	0	1	0	0	0	1	1	14334.7754072216	0	1	0	0	0	1	1
Australia	Canada	23626	29497	43782	29555332.8062874	66724066	207353373.316873	26942400	16588400	17962.853468	16363.568902	29405100	18230900	20897.697184	21073.037878	32471000	20688200	35370.23692	38061.199313	15391.0734697834	0	1	0	0	0	1	1	15391.0734697834	0	1	0	0	0	1	1	15391.0734697834	0	1	0	0	0	1	1
Australia	Cayman Islands	3	3	28	0	0	426.87168456	23400	16588400	27860.948244	16363.568902	33400	18230900	43870.558694	21073.037878	51400	20688200	57851.925248	38061.199313	15126.1285524658	0	1	0	0	0	0	1	15126.1285524658	0	1	0	0	0	0	1	15126.1285524658	0	1	0	0	0	0	1
Australia	Chile	25335	25665	28361	2934653.85299296	3046317	4515128.88637025	12741400	16588400	2080.76524	16363.568902	14478200	18230900	4443.9552573	21073.037878	16375000	20688200	7680.6723232	38061.199313	11611.4210113052	0	0	0	0	0	1	1	11611.4210113052	0	0	0	0	0	1	1	11611.4210113052	0	0	0	0	0	1	1
Australia	China, mainland	95044	170787	414583	92229951.3898004	73471519	277595060.74234	1135733200	16588400	350.00406046	16363.568902	1246060700	18230900	673.08517638	21073.037878	1340700600	20688200	2332.3029115	38061.199313	8345.10956114426	0	0	0	0	0	0	1	8345.10956114426	0	0	0	0	0	0	1	8345.10956114426	0	0	0	0	0	1	1
Australia	Colombia	2201	4150	12206	8442911	15256693	40011882.6809899	31915200	16588400	1684.8204242	16363.568902	36793800	18230900	2596.002969	21073.037878	43366400	20688200	3844.2720387	38061.199313	14797.2138803413	0	0	0	0	0	1	1	14797.2138803413	0	0	0	0	0	1	1	14797.2138803413	0	0	0	0	0	1	1
Australia	Comoros	16	30	20	0	0	15576.3	417000	16588400	482.39096522	16363.568902	502700	18230900	457.15376445	21073.037878	653700	20688200	605.86418176	38061.199313	10326.6301829346	0	0	0	0	0	0	1	10326.6301829346	0	0	0	0	0	0	1	10326.6301829346	0	0	0	0	0	0	1
Australia	Congo	141	109	913	0	96276	606924	2263600	16588400	1020.009321	16363.568902	2781900	18230900	890.60524683	21073.037878	3602600	20688200	1741.93049079	38061.199313	13378.9118021452	0	0	0	0	0	1	1	13378.9118021452	0	0	0	0	0	1	1	13378.9118021452	0	0	0	0	0	1	1
Australia	Cook Islands	2398	4696	5984	466.8	1814	3252.43100332	18000	16588400	2675.6850278	16363.568902	18000	18230900	4512.4423353	21073.037878	19300	20688200	9350.7383136	38061.199313	5576.46195161829	0	1	0	0	0	0	1	5576.46195161829	0	1	0	0	0	0	1	5576.46195161829	0	1	0	0	0	0	1
Australia	Costa Rica	247	328	407	3403382.85271177	8821953	8287215.99227352	2917400	16588400	2128.330236	16363.568902	3522500	18230900	3315.5950693	21073.037878	4339800	20688200	5318.0824637	38061.199313	14312.0203789063	0	0	0	0	0	1	1	14312.0203789063	0	0	0	0	0	1	1	14312.0203789063	0	0	0	0	0	1	1
Australia	Croatia	50731	57098	67797	0	9279682	6791664.11771948	0	16588400	0	16363.568902	4145600	18230900	3929.2807571	21073.037878	4438900	20688200	10672.4369703	38061.199313	15533.1590164032	0	0	0	0	0	0	1	15533.1590164032	0	0	0	0	0	1	1	15533.1590164032	0	0	0	0	0	1	1
Australia	Cuba	377	477	685	0	395448	2296147.55286694	10364600	16588400	2556.5963518	16363.568902	10906500	18230900	2406.8888109	21073.037878	11233400	20688200	4275.5937672	38061.199313	15412.9118237671	0	0	0	0	0	1	1	15412.9118237671	0	0	0	0	0	1	1	15412.9118237671	0	0	0	0	0	1	1
Australia	Cyprus	23249	21942	20750	1106306.7392312	1663346	1444604.35889866	738000	16588400	7792.497967	16363.568902	863600	18230900	12719.07447	21073.037878	1037000	20688200	23106.851964	38061.199313	13909.3595545404	0	0	0	0	0	1	1	13909.3595545404	0	0	0	0	0	1	1	13909.3595545404	0	0	0	0	0	1	1
Australia	Czech Republic	18553	13155	13873	0	446296	447168.64071555	0	16588400	0	16363.568902	8235000	18230900	4386.9071652	21073.037878	10294100	20688200	13853.1271089	38061.199313	15570.2749832893	0	0	0	0	0	1	1	15570.2749832893	0	0	0	0	0	1	1	15570.2749832893	0	0	0	0	0	1	1
Australia	Czechoslovakia	21371	0	0	1274795.989342	436743	0	15522400	16588400	3676.9096064	16363.568902	3122900	18230900	548.6087	21073.037878	0	20688200	0	38061.199313	15570.2749832893	0	0	0	0	0	1	1	15570.2749832893	0	0	0	0	0	1	1	15570.2749832893	0	0	0	0	0	1	1
Australia	Democratic People's Republic of Korea	53	139	63	0	0	3218.1	19565800	16588400	790.13322442	16363.568902	21806400	18230900	467.54705105	21073.037878	23772900	20688200	516.35204618	38061.199313	8434.60909512253	0	0	0	0	0	0	1	8434.60909512253	0	0	0	0	0	0	1	8434.60909512253	0	0	0	0	0	0	1
Australia	Denmark	9521	9809	10926	8822611.8094167	17643678	134905718.511183	5124800	16588400	21570.503072	16363.568902	5245600	18230900	30971.888334	21073.037878	5441400	20688200	47590.494661	38061.199313	15725.4620050957	0	0	0	0	0	1	1	15725.4620050957	0	0	0	0	0	1	1	15725.4620050957	0	0	0	0	0	1	1
Australia	Djibouti	36	89	129	0	0	538789.28728104	498400	16588400	860.19327202	16363.568902	646300	18230900	777.81357704	21073.037878	817700	20688200	964.7666383	38061.199313	11848.8822678131	0	0	0	0	0	0	1	11848.8822678131	0	0	0	0	0	1	1	11848.8822678131	0	0	0	0	0	1	1
Australia	Dominica	7	20	30	0	0	42021.37279049	71800	16588400	2358.5924222	16363.568902	70700	18230900	3863.2594146	21073.037878	68600	20688200	5759.6897534	38061.199313	16536.0245790909	0	1	0	0	0	0	1	16536.0245790909	0	1	0	0	0	1	1	16536.0245790909	0	1	0	0	0	1	1
Australia	Dominican Republic	25	60	139	0	245902	1367489.484212	6908000	16588400	1048.13877148	16363.568902	7976900	18230900	2044.92524	21073.037878	9329500	20688200	3659.2337131	38061.199313	16079.9198025608	0	0	0	0	0	1	1	16079.9198025608	0	0	0	0	0	1	1	16079.9198025608	0	0	0	0	0	1	1
Australia	Ecuador	1133	1459	1955	47394870	26291157	26954646.2205876	9792600	16588400	1126.9743304	16363.568902	11454100	18230900	1572.9401897	21073.037878	13521600	20688200	2896.0840321	38061.199313	13876.178887381	0	0	0	0	0	0	1	13876.178887381	0	0	0	0	0	1	1	13876.178887381	0	0	0	0	0	1	1
Australia	Egypt	34804	36685	40845	291302.9425514	1059437	3684731.07118144	54402000	16588400	551.02557852	16363.568902	62680600	18230900	1085.61612415	21073.037878	74927900	20688200	1620.6307679	38061.199313	13904.8867246471	0	0	0	0	0	1	1	13904.8867246471	0	0	0	0	0	1	1	13904.8867246471	0	0	0	0	0	1	1
Australia	El Salvador	9166	10524	10836	225222.4	1902889	2137034.2857106	5193200	16588400	701.72436968	16363.568902	5725100	18230900	1644.18885208	21073.037878	6070100	20688200	2927.9255472	38061.199313	14102.6673335907	0	0	0	0	0	0	1	14102.6673335907	0	0	0	0	0	1	1	14102.6673335907	0	0	0	0	0	1	1
Australia	Estonia	3537	2750	2937	0	64	16679.7	0	16588400	0	16363.568902	1289700	18230900	3061.6963701	21073.037878	1347800	20688200	11163.9983131	38061.199313	14837.6864210796	0	0	0	0	0	0	1	14837.6864210796	0	0	0	0	0	1	1	14837.6864210796	0	0	0	0	0	1	1
Australia	Ethiopia	1396	3683	8921	2866826.48	2960102	14184985.4437466	48342200	16588400	221.77810668	16363.568902	58479500	18230900	149.95066577	21073.037878	75121500	20688200	210.33725952	38061.199313	12107.0797265984	0	1	0	0	0	0	1	12107.0797265984	0	1	0	0	0	0	1	12107.0797265984	0	1	0	0	0	0	1
Australia	Fiji	31694	45938	62300	59372770.5018066	27473083	35356444.4162401	723200	16588400	1723.8979384	16363.568902	777400	18230900	2329.3087326	21073.037878	831000	20688200	3324.7473585	38061.199313	3755.17250742244	0	1	0	0	0	0	1	3755.17250742244	0	1	0	0	0	1	1	3755.17250742244	0	1	0	0	0	1	1
Australia	Finland	9441	9223	9566	5180792.721425	8450108	749866.88064132	4952800	16588400	21175.774558	16363.568902	5104900	18230900	23234.462288	21073.037878	5264200	20688200	38166.427557	38061.199313	14849.458116864	0	0	0	0	0	1	1	14849.458116864	0	0	0	0	0	1	1	14849.458116864	0	0	0	0	0	1	1
Australia	France	15676	18606	30396	27599122.5143627	45307422	110006823.164421	56152200	16588400	17101.921628	16363.568902	57965600	18230900	23667.47674	21073.037878	61139700	20688200	34216.013075	38061.199313	16513.0210136719	0	0	0	0	0	1	1	16513.0210136719	0	0	0	0	0	1	1	16513.0210136719	0	0	0	0	0	1	1
Australia	French Polynesia	247	342	361	0	529	9201.348012345	186800	16588400	14194.091212	16363.568902	218300	18230900	16642.953789	21073.037878	256400	20688200	21394.153974	38061.199313	6673.04350925446	0	0	0	0	0	0	1	6673.04350925446	0	0	0	0	0	0	1	6673.04350925446	0	0	0	0	0	0	1
Australia	Gabon	22	20	40	0	0	55358.4	873000	16588400	5230.0139112	16363.568902	1100400	18230900	5016.7038518	21073.037878	1384000	20688200	7617.8192735	38061.199313	14017.8055566036	0	0	0	0	0	1	1	14017.8055566036	0	0	0	0	0	1	1	14017.8055566036	0	0	0	0	0	1	1
Australia	Georgia	18	288	417	0	0	330052.16848924	0	16588400	0	16363.568902	4515900	18230900	559.59693824	21073.037878	4485700	20688200	1696.16716891	38061.199313	13317.6641962387	0	0	0	0	0	0	1	13317.6641962387	0	0	0	0	0	1	1	13317.6641962387	0	0	0	0	0	1	1
Australia	Germany	117641	117293	127576	79466244.620598	84200661	253246845.79028	78350600	16588400	17069.165766	16363.568902	81585200	18230900	26146.178627	21073.037878	82459900	20688200	34238.186892	38061.199313	15935.0936256042	0	0	0	0	0	1	1	15935.0936256042	0	0	0	0	0	1	1	15935.0936256042	0	0	0	0	0	1	1
Australia	Ghana	1039	2214	4237	2648703.6	10411891	27367115.9519603	14019600	16588400	589.16890848	16363.568902	17197600	18230900	616.28881195	21073.037878	21948000	20688200	864.77999982	38061.199313	15354.8676023682	0	1	0	0	0	1	1	15354.8676023682	0	1	0	0	0	1	1	15354.8676023682	0	1	0	0	0	1	1
Australia	Greece	142791	133546	126227	82207109.9693708	28469482	36348576.2234154	10056000	16588400	7175.2455894	16363.568902	10669800	18230900	11611.2199505	21073.037878	11199900	20688200	22038.235558	38061.199313	14845.5983850632	0	0	0	0	0	1	1	14845.5983850632	0	0	0	0	0	1	1	14845.5983850632	0	0	0	0	0	1	1
Australia	Guatemala	227	298	417	3905641.1499964	6017213	9093899.4512404	8529000	16588400	825.34181402	16363.568902	10150700	18230900	1298.03488995	21073.037878	12904200	20688200	2256.7386859	38061.199313	14020.0737853432	0	0	0	0	0	0	1	14020.0737853432	0	0	0	0	0	1	1	14020.0737853432	0	0	0	0	0	1	1
Australia	Guinea	35	40	824	696087	0	88105.2	5359200	16588400	476.68015816	16363.568902	7470800	18230900	479.69578416	21073.037878	9162900	20688200	387.78377907	38061.199313	16480.272896841	0	0	0	0	0	0	1	16480.272896841	0	0	0	0	0	1	1	16480.272896841	0	0	0	0	0	1	1
Australia	Guyana	446	526	605	0	6252	279971.43274852	734000	16588400	892.02661712	16363.568902	728000	18230900	1298.89914487	21073.037878	746100	20688200	2067.7934792	38061.199313	16032.2902511615	0	1	0	0	0	1	1	16032.2902511615	0	1	0	0	0	1	1	16032.2902511615	0	1	0	0	0	1	1
Australia	Haiti	46	89	99	0	4172	3590.1	6832000	16588400	323.01612672	16363.568902	7957400	18230900	324.12131336	21073.037878	9404200	20688200	461.06600299	38061.199313	15881.2560627396	0	0	0	0	0	1	1	15881.2560627396	0	0	0	0	0	1	1	15881.2560627396	0	0	0	0	0	1	1
Australia	Honduras	130	189	258	355739.2	982082	23980709.4278214	4619800	16588400	1076.72480616	16363.568902	5632600	18230900	899.49420962	21073.037878	6958700	20688200	1551.1108457	38061.199313	14323.0490540344	0	0	0	0	0	0	1	14323.0490540344	0	0	0	0	0	1	1	14323.0490540344	0	0	0	0	0	1	1
Australia	Hungary	28429	25526	22487	2208178.9128007	3402075	4192393.86175893	10434400	16588400	2997.096273	16363.568902	10305300	18230900	4217.710005	21073.037878	10079100	20688200	10663.9993486	38061.199313	15311.4138380455	0	0	0	0	0	1	1	15311.4138380455	0	0	0	0	0	1	1	15311.4138380455	0	0	0	0	0	1	1
Australia	Iceland	358	496	625	0	0	35514.43494542	249600	16588400	21883.382678	16363.568902	268900	18230900	27340.601178	21073.037878	300500	20688200	45097.679142	38061.199313	16443.6113504437	0	0	0	0	0	1	1	16443.6113504437	0	0	0	0	0	1	1	16443.6113504437	0	0	0	0	0	1	1
Australia	India	64109	95034	338003	69228972.0472506	110269589	327181509.582144	837808800	16588400	346.46436872	16363.568902	973279900	18230900	379.43645091	21073.037878	1148321700	20688200	827.15826348	38061.199313	9548.67672056732	0	1	0	0	0	1	1	9548.67672056732	0	1	0	0	0	1	1	9548.67672056732	0	1	0	0	0	1	1
Australia	Indonesia	34253	56820	72967	445134778.848673	437999073	507401691.279926	177958000	16588400	564.85069138	16363.568902	200654300	18230900	892.16658246	21073.037878	228359500	20688200	1593.25458219	38061.199313	5077.67223821068	0	0	0	0	0	1	1	5077.67223821068	0	0	0	0	0	1	1	5077.67223821068	0	0	0	0	0	1	1
Australia	Iran (Islamic Republic of)	13473	19757	33442	7753135.60419524	13260437	23368260.4518833	51686000	16588400	1683.0048674	16363.568902	60517100	18230900	1762.725835	21073.037878	70163100	20688200	3409.6194792	38061.199313	12373.1772458611	0	0	0	0	0	0	1	12373.1772458611	0	0	0	0	0	0	1	12373.1772458611	0	0	0	0	0	0	1
Australia	Iraq	5435	24831	47980	53382.54695296	0	2816.79733536	16562200	16588400	968.63559908	16363.568902	20729700	18230900	371.25712542	21073.037878	27899800	20688200	711.55390411	38061.199313	12875.0527651913	0	0	0	0	0	0	1	12875.0527651913	0	0	0	0	0	0	1	12875.0527651913	0	0	0	0	0	0	1
Australia	Ireland	54318	55410	71826	2022208.34536497	1854005	6152552.92072876	3534000	16588400	10490.2451174	16363.568902	3642100	18230900	19648.854397	21073.037878	4180900	20688200	46392.186047	38061.199313	16895.02690681	0	1	0	0	0	1	1	16895.02690681	0	1	0	0	0	1	1	16895.02690681	0	1	0	0	0	1	1
Australia	Israel	6626	7109	10797	6637567.59849608	28469029	11106025.3816453	4308200	16588400	10628.820668	16363.568902	5372200	18230900	17517.868056	21073.037878	6724700	20688200	22694.445237	38061.199313	13654.5761459229	0	1	0	0	0	1	1	13654.5761459229	0	1	0	0	0	1	1	13654.5761459229	0	1	0	0	0	1	1
Australia	Italy	266299	240950	214655	77261287.7006858	188511672	442135357.167446	56822800	16588400	15065.749222	16363.568902	56916000	18230900	20433.133219	21073.037878	58876500	20688200	30110.479103	38061.199313	15855.4069516052	0	0	0	0	0	1	1	15855.4069516052	0	0	0	0	0	1	1	15855.4069516052	0	0	0	0	0	1	1
Australia	Jamaica	692	864	1012	89535.9042932	103342	221749.829324745	2341400	16588400	1688.3029564	16363.568902	2476500	18230900	2730.3864024	21073.037878	2682000	20688200	4237.2755612	38061.199313	15443.3701762734	0	1	0	0	0	1	1	15443.3701762734	0	1	0	0	0	1	1	15443.3701762734	0	1	0	0	0	1	1
Australia	Japan	19425	25546	51721	33066072.5113803	38930064	24990424.4716536	121419200	16588400	22175.299562	16363.568902	124460400	18230900	34916.474552	21073.037878	126343100	20688200	36019.093733	38061.199313	7827.07901957474	0	0	0	0	0	1	1	7827.07901957474	0	0	0	0	0	1	1	7827.07901957474	0	0	0	0	0	1	1
Australia	Jordan	2272	3564	5398	0	1306400	1072951.90387024	3146600	16588400	1732.7534842	16363.568902	4340100	18230900	1523.9589269	21073.037878	5478100	20688200	2876.4339867	38061.199313	13563.8528406616	0	0	0	0	0	0	1	13563.8528406616	0	0	0	0	0	1	1	13563.8528406616	0	0	0	0	0	1	1
Australia	Kenya	4889	6990	14826	17168036.246688	13969795	13708000.5806597	21905600	16588400	479.39009596	16363.568902	27774600	18230900	405.40025536	21073.037878	36158200	20688200	594.59075548	38061.199313	11602.3544686211	0	1	0	0	0	1	1	11602.3544686211	0	1	0	0	0	1	1	11602.3544686211	0	1	0	0	0	1	1
Australia	Kiribati	448	467	665	0	0	780592.1	68000	16588400	565.1905667	16363.568902	78100	18230900	767.77613826	21073.037878	92800	20688200	1145.08233329	38061.199313	4989.08185676374	0	1	0	1	0	0	1	4989.08185676374	0	1	0	1	0	0	1	4989.08185676374	0	1	0	1	0	0	1
Australia	Kuwait	961	2492	4297	928.16140332	42308	191744.9695078	1994600	16588400	10403.3575964	16363.568902	1793600	18230900	14791.7566123	21073.037878	2339000	20688200	35443.542501	38061.199313	12395.5247862839	0	0	0	0	0	1	1	12395.5247862839	0	0	0	0	0	1	1	12395.5247862839	0	0	0	0	0	1	1
Australia	Kyrgyzstan	106	99	327	0	3763	861.3	0	16588400	0	16363.568902	4219400	18230900	321.18132729	21073.037878	5109100	20688200	597.98201052	38061.199313	11147.6264040894	0	0	0	0	0	0	1	11147.6264040894	0	0	0	0	0	1	1	11147.6264040894	0	0	0	0	0	1	1
Australia	Lao People's Democratic Republic	10115	10455	11134	357216	53582	148415.842253595	3966800	16588400	181.2640738	16363.568902	4836100	18230900	295.18410125	21073.037878	5801600	20688200	600.85484012	38061.199313	7309.5007897501	0	0	0	0	0	0	1	7309.5007897501	0	0	0	0	0	0	1	7309.5007897501	0	0	0	0	0	0	1
Australia	Latvia	9772	7764	5646	0	98397	173508.084193	0	16588400	0	16363.568902	2231400	18230900	2182.1079223	21073.037878	2303500	20688200	8304.8421637	38061.199313	14937.7190968659	0	0	0	0	0	0	1	14937.7190968659	0	0	0	0	0	1	1	14937.7190968659	0	0	0	0	0	1	1
Australia	Lebanon	72337	78563	89698	468213.26024473	1899610	6885239.41075283	2901800	16588400	937.08288026	16363.568902	3444700	18230900	3296.750653	21073.037878	4048100	20688200	6134.9917893	38061.199313	13672.9198017969	0	0	0	0	0	0	1	13672.9198017969	0	0	0	0	0	0	1	13672.9198017969	0	0	0	0	0	0	1
Australia	Liberia	66	119	3047	0	0	15236.6	2182000	16588400	386.58179076	16363.568902	2297500	18230900	138.527535249	21073.037878	3352700	20688200	189.46778612	38061.199313	16020.3356763309	0	1	0	0	0	0	1	16020.3356763309	0	1	0	0	0	0	1	16020.3356763309	0	1	0	0	0	0	1
Australia	Lithuania	4808	4220	3146	0	177574	393188.73304376	0	16588400	0	16363.568902	3240000	18230900	2215.8364702	21073.037878	3403900	20688200	8402.9572712	38061.199313	14972.2778787834	0	0	0	0	0	0	1	14972.2778787834	0	0	0	0	0	0	1	14972.2778787834	0	0	0	0	0	1	1
Australia	Luxembourg	131	159	228	23924520.2303236	38132827	517218.4975466	421110.8	16588400	24969.777726	16363.568902	430121.5	18230900	44441.352209	21073.037878	467100	20688200	84765.633298	38061.199313	16238.7739575623	0	0	0	0	0	1	1	16238.7739575623	0	0	0	0	0	1	1	16238.7739575623	0	0	0	0	0	1	1
Australia	Madagascar	143	169	248	519954.82197344	1698546	2101795.0832038	10654000	16588400	260.56083728	16363.568902	13401200	18230900	253.76804045	21073.037878	18206200	20688200	342.77043444	38061.199313	9531.21932952652	0	0	0	0	0	0	1	9531.21932952652	0	0	0	0	0	0	1	9531.21932952652	0	0	0	0	0	0	1
Australia	Malawi	376	526	992	14067509.7390252	5642080	5150306.938456	8567600	16588400	229.16948662	16363.568902	10179600	18230900	231.11683082	21073.037878	13093500	20688200	255.76876067	38061.199313	10960.3990851265	0	1	0	0	0	1	1	10960.3990851265	0	1	0	0	0	1	1	10960.3990851265	0	1	0	0	0	1	1
Australia	Malaysia	75352	84728	134572	596562615.940841	633777326	1368795922.06273	17207200	16588400	2124.8479904	16363.568902	21017200	18230900	3839.3020948	21073.037878	26271900	20688200	5870.619257	38061.199313	6084.20031757126	0	0	0	0	0	1	1	6084.20031757126	0	0	0	0	0	1	1	6084.20031757126	0	0	0	0	0	1	1
Australia	Maldives	85	169	466	0	0	353.989181	206400	16588400	756.80344658	16363.568902	250700	18230900	1658.48797564	21073.037878	297200	20688200	3168.4893713	38061.199313	8614.54174419556	0	0	0	0	0	1	1	8614.54174419556	0	0	0	0	0	1	1	8614.54174419556	0	0	0	0	0	1	1
Australia	Mali	26	30	60	180889.6	239513	2888656.3157024	8392600	16588400	245.85442818	16363.568902	10003100	18230900	266.33264454	21073.037878	13432500	20688200	443.68051333	38061.199313	16378.079228233	0	0	0	0	0	0	1	16378.079228233	0	0	0	0	0	1	1	16378.079228233	0	0	0	0	0	1	1
Australia	Malta	56502	52004	48506	275.4	51023	1901349.7054808	360400	16588400	5466.7953562	16363.568902	386200	18230900	8796.201088	21073.037878	409300	20688200	15512.6691554	38061.199313	15565.4617800369	0	1	0	0	0	1	1	15565.4617800369	0	1	0	0	0	1	1	15565.4617800369	0	1	0	0	0	1	1
Australia	Marshall Islands	28	30	40	0	0	624.45704352	0	16588400	1553.6845088	16363.568902	50800	18230900	2042.4787287	21073.037878	52400	20688200	2707.1409806	38061.199313	5352.22659999733	0	1	0	0	0	0	1	5352.22659999733	0	1	0	0	0	0	1	5352.22659999733	0	1	0	0	0	0	1
Australia	Mauritania	17	30	69	0	0	438.1426537	1893800	16588400	781.69780112	16363.568902	2333400	18230900	684.56679389	21073.037878	3089000	20688200	802.99346785	38061.199313	17337.2486346256	0	0	0	0	0	1	1	17337.2486346256	0	0	0	0	0	1	1	17337.2486346256	0	0	0	0	0	1	1
Australia	Mauritius	17663	18377	26813	437791.71408704	444323	353269.1026457	1040200	16588400	1973.7547868	16363.568902	1139200	18230900	3412.1885035	21073.037878	1258400	20688200	5622.7321153	38061.199313	8589.21717312012	0	1	0	0	0	1	1	8589.21717312012	0	1	0	0	0	1	1	8589.21717312012	0	1	0	0	0	1	1
Australia	Mexico	812	1211	3453	20654592.391174	19238233	34402456.8731846	81016600	16588400	2572.8526202	16363.568902	93029600	18230900	4697.678254	21073.037878	107266600	20688200	8063.3929256	38061.199313	13430.1128059403	0	0	0	0	0	1	1	13430.1128059403	0	0	0	0	0	1	1	13430.1128059403	0	0	0	0	0	1	1
Australia	Micronesia (Federated States of)	7	20	30	0	2202	0	0	16588400	1452.8940022	16363.568902	105500	18230900	1987.3346456	21073.037878	109300	20688200	2348.3156103	38061.199313	4781.78681193085	0	1	0	0	0	0	1	4781.78681193085	0	1	0	0	0	0	1	4781.78681193085	0	1	0	0	0	0	1
Australia	Mongolia	38	119	734	0	0	3998.563158	2091800	16588400	656.0694559	16363.568902	2318100	18230900	559.23680583	21073.037878	2578400	20688200	1249.36167612	38061.199313	9934.46056798973	0	0	0	0	0	0	1	9934.46056798973	0	0	0	0	0	1	1	9934.46056798973	0	0	0	0	0	1	1
Australia	Montserrat	10	9	6	0	0	13945.77588876	11000	16588400	4661.4449748	16363.568902	8900	18230900	5670.7063127	21073.037878	5600	20688200	8127.6570389	38061.199313	16194.5166015625	0	1	0	0	0	0	1	16194.5166015625	0	1	0	0	0	0	1	16194.5166015625	0	1	0	0	0	0	1
Australia	Morocco	1028	1330	1747	49548.6	449775	1833221.55953273	23814000	16588400	995.09631492	16363.568902	27083200	18230900	1322.3597368	21073.037878	30544700	20688200	2134.7219371	38061.199313	17409.9287232269	0	0	0	0	0	1	1	17409.9287232269	0	0	0	0	0	1	1	17409.9287232269	0	0	0	0	0	1	1
Australia	Mozambique	403	596	843	33305.38636364	27285	182732.0881137	13402000	16588400	240.85164272	16363.568902	16089000	18230900	193.06958725	21073.037878	21031300	20688200	324.69573591	38061.199313	10448.0305269556	0	0	0	0	0	0	1	10448.0305269556	0	0	0	0	0	1	1	10448.0305269556	0	0	0	0	0	1	1
Australia	Myanmar	8633	11725	22000	35317.4962946	216239	1195436.87702346	38030000	16588400	128.288575	16363.568902	42444900	18230900	164.3885479	21073.037878	46550300	20688200	389.09261835	38061.199313	7820.95463806686	0	0	0	0	0	1	1	7820.95463806686	0	0	0	0	0	1	1	7820.95463806686	0	0	0	0	0	1	1
Australia	Namibia	278	447	1092	268455.2660872	1613	14237.52156616	1304600	16588400	1767.0581698	16363.568902	1679400	18230900	2196.1024524	21073.037878	2104300	20688200	3385.3136312	38061.199313	11730.6274728531	0	1	0	0	0	0	1	11730.6274728531	0	1	0	0	0	1	1	11730.6274728531	0	1	0	0	0	1	1
Australia	Nauru	484	536	734	0	169	5364.72876056	8800	16588400	4695.656731	16363.568902	9900	18230900	3356.3145869	21073.037878	10000	20688200	3161.8267788	38061.199313	4395.36919335937	0	1	1	1	0	0	1	4395.36919335937	0	1	1	1	0	0	1	4395.36919335937	0	1	1	1	0	0	1
Australia	Nepal	423	2284	29364	684909.815324	563170	876974.030502088	18197200	16588400	184.3631004	16363.568902	21911300	18230900	207.75986676	21073.037878	27519200	20688200	337.06152321	38061.199313	9376.31238082733	0	0	0	0	0	0	1	9376.31238082733	0	0	0	0	0	0	1	9376.31238082733	0	0	0	0	0	1	1
Australia	Netherlands	99484	91311	87932	143097227.870229	168456302	143575802.569826	14706800	16588400	16162.355094	16363.568902	15450600	18230900	24183.335212	21073.037878	16316300	20688200	39906.178222	38061.199313	16227.4545152023	0	0	0	0	0	1	1	16227.4545152023	0	0	0	0	0	1	1	16227.4545152023	0	0	0	0	0	1	1
Australia	New Caledonia	1244	1052	1157	11098235.9247119	56879	925068.720154245	163200	16588400	11538.538008	16363.568902	192900	18230900	16994.066156	21073.037878	233200	20688200	28190.211395	38061.199313	2503.37913815346	0	0	0	0	0	0	1	2503.37913815346	0	0	0	0	0	0	1	2503.37913815346	0	0	0	0	0	0	1
Australia	New Zealand	277553	366404	540006	250505188.522701	312614845	770133958.460202	3338800	16588400	11977.5907974	16363.568902	3673900	18230900	14877.064089	21073.037878	4148900	20688200	24945.75895	38061.199313	2736.36052027435	0	1	0	0	1	1	1	2736.36052027435	0	1	0	0	1	1	1	2736.36052027435	0	1	0	0	1	1	1
Australia	Nicaragua	758	774	804	328557.6	1830445	11464429.5294005	3947800	16588400	692.97873772	16363.568902	4668400	18230900	708.2666704	21073.037878	5462900	20688200	940.04329982	38061.199313	14280.1280437424	0	0	0	0	0	1	1	14280.1280437424	0	0	0	0	0	1	1	14280.1280437424	0	0	0	0	0	1	1
Australia	Niger	16	40	50	2086.80909136	745	34231.18555482	7349000	16588400	312.80961224	16363.568902	9395800	18230900	218.80776332	21073.037878	13301300	20688200	272.25547611	38061.199313	15449.0911154846	0	0	0	0	0	1	1	15449.0911154846	0	0	0	0	0	1	1	15449.0911154846	0	0	0	0	0	1	1
Australia	Nigeria	1002	1787	4495	581109.6010262	18275	604687.315320385	92767400	16588400	365.9963094	16363.568902	111517400	18230900	305.77624043	21073.037878	141969300	20688200	862.35446206	38061.199313	14970.5372411819	0	1	0	0	0	1	1	14970.5372411819	0	1	0	0	0	1	1	14970.5372411819	0	1	0	0	0	1	1
Australia	Norway	2740	3902	4535	2449202.475792	2009455	2654869.4850014	4203400	16588400	23205.80234	16363.568902	4374400	18230900	32784.080501	21073.037878	4670600	20688200	65987.716716	38061.199313	15646.1571518623	0	0	0	0	0	1	1	15646.1571518623	0	0	0	0	0	1	1	15646.1571518623	0	0	0	0	0	1	1
Australia	Oman	48	308	1221	43312	33780	4824132.11051958	1734000	16588400	5263.4964108	16363.568902	2181700	18230900	6485.736287	21073.037878	2490900	20688200	14171.0387775	38061.199313	11239.7033571549	0	0	0	0	0	0	1	11239.7033571549	0	0	0	0	0	1	1	11239.7033571549	0	0	0	0	0	1	1
Australia	Pakistan	6215	11447	31031	9918135.24502034	26480903	71871834.3222055	105304200	16588400	410.75808112	16363.568902	129406300	18230900	509.62914079	21073.037878	160309800	20688200	725.40717472	38061.199313	10535.4174771359	0	1	0	0	0	1	1	10535.4174771359	0	1	0	0	0	1	1	10535.4174771359	0	1	0	0	0	1	1
Australia	Panama	124	159	228	434919.2	118844	1504325.40007716	2320000	16588400	2548.8145286	16363.568902	2707100	18230900	3446.1922094	21073.037878	3265900	20688200	5371.8536249	38061.199313	14580.7097009151	0	0	0	0	0	0	1	14580.7097009151	0	0	0	0	0	1	1	14580.7097009151	0	0	0	0	0	1	1
Australia	Papua New Guinea	24648	25724	30981	233033238.87716	146206012	154273384.685069	3962200	16588400	833.90766242	16363.568902	4795700	18230900	930.16877293	21073.037878	6177600	20688200	896.40384639	38061.199313	3087.28010338287	0	1	1	0	0	0	1	3087.28010338287	0	1	1	0	0	1	1	3087.28010338287	0	1	1	0	0	1	1
Australia	Paraguay	290	347	427	1146162.6	394639	822593.617833	4024400	16588400	1126.74883476	16363.568902	4849600	18230900	1485.689859	21073.037878	5953500	20688200	1680.88119928	38061.199313	12980.2022419556	0	0	0	0	0	0	1	12980.2022419556	0	0	0	0	0	1	1	12980.2022419556	0	0	0	0	0	1	1
Australia	Peru	3965	5897	9665	5544328.4	3390503	9088402.98003859	20796400	16588400	1465.984971	16363.568902	24022300	18230900	1989.8431914	21073.037878	27686100	20688200	3352.0726024	38061.199313	13279.6230586556	0	0	0	0	0	1	1	13279.6230586556	0	0	0	0	0	1	1	13279.6230586556	0	0	0	0	0	1	1
Australia	Philippines	76718	109301	176032	26370880.0532982	111579892	32524256.2107299	58577400	16588400	707.74469284	16363.568902	70121700	18230900	1052.51146203	21073.037878	86227700	20688200	1428.30415193	38061.199313	5896.92340782852	0	1	0	0	0	1	1	5896.92340782852	0	1	0	0	0	1	1	5896.92340782852	0	1	0	0	0	1	1
Australia	Poland	72051	65120	58003	142687.2733292	708218	24922296.189776	37772600	16588400	1887.5671808	16363.568902	38327400	18230900	3504.17137	21073.037878	38213900	20688200	8787.258925	38061.199313	15289.1161462402	0	0	0	0	0	1	1	15289.1161462402	0	0	0	0	0	1	1	15289.1161462402	0	0	0	0	0	1	1
Australia	Portugal	18835	17782	18378	2782249.92273752	2230701	4748838.26966691	9936200	16588400	5607.5191802	16363.568902	10142100	18230900	10878.5966146	21073.037878	10547300	20688200	18331.763507	38061.199313	17625.289067189	0	0	0	0	0	1	1	17625.289067189	0	0	0	0	0	1	1	17625.289067189	0	0	0	0	0	1	1
Australia	Puerto Rico	49	79	89	125395.4	25817	0	3468600	16588400	8133.240622	16363.568902	3706100	18230900	13172.0547417	21073.037878	3780700	20688200	22928.94746	38061.199313	16369.6067742516	0	1	0	0	0	0	1	16369.6067742516	0	1	0	0	0	0	1	16369.6067742516	0	1	0	0	0	0	1
Australia	Qatar	102	248	665	0	0	19084.2017399	438200	16588400	13812.008066	16363.568902	520900	18230900	18513.52581	21073.037878	1033100	20688200	54055.458085	38061.199313	11887.7217199562	0	0	0	0	0	0	1	11887.7217199562	0	0	0	0	0	1	1	11887.7217199562	0	0	0	0	0	1	1
Australia	Republic of Korea	21556	38512	99483	5332291.05145663	12661025	27848661.522862	42056600	16588400	4524.7932598	16363.568902	44759700	18230900	9923.4646346	21073.037878	47178100	20688200	17068.81502	38061.199313	8112.90716189652	0	0	0	0	0	1	1	8112.90716189652	0	0	0	0	0	1	1	8112.90716189652	0	0	0	0	0	1	1
Australia	Republic of Moldova	16	486	784	0	37092	15417.12978048	0	16588400	0	16363.568902	3852400	18230900	378.19244411	21073.037878	3769800	20688200	968.29917235	38061.199313	14597.6933766144	0	0	0	0	0	0	1	14597.6933766144	0	0	0	0	0	0	1	14597.6933766144	0	0	0	0	0	1	1
Australia	R�union	54	75	135	17576.813415838	9612	0	590600	16588400	0	16363.568902	682000	18230900	0	21073.037878	799400	20688200	0	38061.199313	8721.01661098251	0	0	0	0	0	0	1	8721.01661098251	0	0	0	0	0	0	1	8721.01661098251	0	0	0	0	0	0	1
Australia	Romania	11819	14277	16800	1324323.4	517768	563474.721046	23061000	16588400	2412.8502292	16363.568902	22656800	18230900	1487.80676781	21073.037878	21761600	20688200	5281.5965805	38061.199313	14823.8784583801	0	0	0	0	0	1	1	14823.8784583801	0	0	0	0	0	1	1	14823.8784583801	0	0	0	0	0	1	1
Australia	Russian Federation	8738	16471	22626	0	23545	852333.101592467	0	16588400	0	16363.568902	133379900	18230900	2159.5581238	21073.037878	144070200	20688200	6330.6361082	38061.199313	13424.8967006226	0	0	0	0	0	0	1	13424.8967006226	0	0	0	0	0	0	1	13424.8967006226	0	0	0	0	0	0	1
Australia	Rwanda	47	50	585	259888.2	0	175491.5	6844600	16588400	361.53207134	16363.568902	6525300	18230900	267.52952232	21073.037878	9431400	20688200	334.01616991	38061.199313	12200.1761698387	0	1	0	0	0	1	1	12200.1761698387	0	1	0	0	0	1	1	12200.1761698387	0	1	0	0	0	1	1
Australia	Saint Kitts and Nevis	18	20	20	0	0	33.287530868	41200	16588400	3078.3196976	16363.568902	43400	18230900	5578.6986584	21073.037878	49500	20688200	9152.4458315	38061.199313	16365.3648901794	0	1	0	0	0	0	1	16365.3648901794	0	1	0	0	0	1	1	16365.3648901794	0	1	0	0	0	1	1
Australia	Saint Vincent and the Grenadines	24	40	40	0	0	4850.0056564	106200	16588400	1802.2637658	16363.568902	108000	18230900	3016.3296981	21073.037878	108700	20688200	5322.1074377	38061.199313	16379.5111911621	0	1	0	0	0	0	1	16379.5111911621	0	1	0	0	0	1	1	16379.5111911621	0	1	0	0	0	1	1
Australia	Samoa	5964	13334	18309	7382423.45492437	1761307	2033239.87007108	159200	16588400	664.2879736	16363.568902	169500	18230900	1116.33045236	21073.037878	180400	20688200	2394.6990967	38061.199313	4871.78690092506	0	1	0	0	0	0	1	4871.78690092506	0	1	0	0	0	0	1	4871.78690092506	0	1	0	0	0	0	1
Australia	Saudi Arabia	613	1648	12851	58417.2	509074	608009.430018857	15023200	16588400	6274.0406582	16363.568902	18483700	18230900	8058.9838026	21073.037878	24246100	20688200	12856.5322823	38061.199313	12516.4824445	0	0	0	0	0	0	1	12516.4824445	0	0	0	0	0	0	1	12516.4824445	0	0	0	0	0	1	1
Australia	Senegal	156	218	327	0	0	183510.60437596	6824600	16588400	752.83162804	16363.568902	8478700	18230900	619.67083868	21073.037878	11050600	20688200	829.29659835	38061.199313	17170.7810364197	0	0	0	0	0	1	1	17170.7810364197	0	0	0	0	0	1	1	17170.7810364197	0	0	0	0	0	1	1
Australia	Seychelles	2727	2740	2957	0	3103798	1215597.36101005	69400	16588400	5061.360488	16363.568902	75200	18230900	8544.5988612	21073.037878	83800	20688200	10799.1660676	38061.199313	9718.99203656616	0	1	0	0	0	0	1	9718.99203656616	0	1	0	0	0	0	1	9718.99203656616	0	1	0	0	0	0	1
Australia	Sierra Leone	126	278	3463	0	1718	161201.680310679	3830200	16588400	289.5560712	16363.568902	3967200	18230900	286.15130437	21073.037878	5166900	20688200	321.13915749	38061.199313	16357.1764689552	0	1	0	0	0	1	1	16357.1764689552	0	1	0	0	0	1	1	16357.1764689552	0	1	0	0	0	1	1
Australia	Singapore	25301	34213	58449	1354438531.37269	1582603623	1679103359.03994	2886200	16588400	9427.6978192	16363.568902	3521700	18230900	21831.777029	21073.037878	4432400	20688200	31665.436237	38061.199313	5893.49705205078	0	1	0	0	0	1	1	5893.49705205078	0	1	0	0	0	1	1	5893.49705205078	0	1	0	0	1	1	1
Australia	Slovakia	2818	5530	5418	0	28987	698251.58803721	0	16588400	0	16363.568902	4303300	18230900	2870.6492684	21073.037878	5425800	20688200	10466.0067579	38061.199313	15331.3709776428	0	0	0	0	0	1	1	15331.3709776428	0	0	0	0	0	1	1	15331.3709776428	0	0	0	0	0	1	1
Australia	Slovenia	7550	7506	7393	0	187149	506796.28286405	0	16588400	0	16363.568902	1771500	18230900	8522.7094916	21073.037878	2006400	20688200	18863.694279	38061.199313	15646.5867831001	0	0	0	0	0	0	1	15646.5867831001	0	0	0	0	0	1	1	15646.5867831001	0	0	0	0	0	1	1
Australia	Solomon Islands	1100	1420	2074	871432.342957692	229254	3864041.34914647	293200	16588400	573.64193004	16363.568902	362300	18230900	916.76841869	21073.037878	477400	20688200	938.78953798	38061.199313	3200.96253236303	0	1	0	0	0	0	1	3200.96253236303	0	1	0	0	0	1	1	3200.96253236303	0	1	0	0	0	1	1
Australia	South Africa	51445	80141	154499	3974491.1703278	8654866	72174629.6539845	35231000	16588400	2551.7963546	16363.568902	41534800	18230900	3280.9670858	21073.037878	47943300	20688200	4821.9661378	38061.199313	10497.0403954765	0	1	0	0	0	1	1	10497.0403954765	0	1	0	0	0	1	1	10497.0403954765	0	1	0	0	0	1	1
Australia	Spain	15245	14078	15510	109159528.773753	221381727	290754497.185038	38741400	16588400	9504.7941826	16363.568902	39511400	18230900	14650.131998	21073.037878	43578200	20688200	26134.03366	38061.199313	17072.9206369232	0	0	0	0	0	1	1	17072.9206369232	0	0	0	0	0	1	1	17072.9206369232	0	0	0	0	0	1	1
Australia	Sri Lanka	38959	55847	91544	32333417.0416922	40106752	52287304.269169	16893600	16588400	418.93956352	16363.568902	18216300	18230900	735.53158754	21073.037878	19921700	20688200	1440.04500506	38061.199313	8274.80420052109	0	0	0	0	0	1	1	8274.80420052109	0	0	0	0	0	1	1	8274.80420052109	0	0	0	0	0	1	1
Australia	Sudan	597	1884	11748	98406.75423168	88433	121834.9875543	25312200	16588400	442.54990684	16363.568902	30590900	18230900	356.27645066	21073.037878	39056300	20688200	1067.21905016	38061.199313	13037.8694187248	0	0	0	0	0	0	1	13037.8694187248	0	0	0	0	0	0	1	13037.8694187248	0	0	0	0	0	0	1
Australia	Suriname	72	89	119	0	6063	43016.44553473	393800	16588400	2362.2451942	16363.568902	439300	18230900	1831.0017149	21073.037878	500700	20688200	4143.9718354	38061.199313	16081.5653164764	0	0	0	0	0	1	1	16081.5653164764	0	0	0	0	0	1	1	16081.5653164764	0	0	0	0	0	1	1
Australia	Swaziland	123	248	327	71.825150654	86	2750961	800400	16588400	996.5001394	16363.568902	976200	18230900	1486.0595569	21073.037878	1120200	20688200	2268.2005433	38061.199313	10351.6831435038	0	1	0	0	0	0	1	10351.6831435038	0	1	0	0	0	1	1	10351.6831435038	0	1	0	0	0	1	1
Australia	Sweden	5949	7238	10707	1898731.5192184	4520929	4796799.90498116	8462400	16588400	22547.805362	16363.568902	8791800	18230900	28308.269763	21073.037878	9090100	20688200	40966.811241	38061.199313	15385.4017223175	0	0	0	0	0	1	1	15385.4017223175	0	0	0	0	0	1	1	15385.4017223175	0	0	0	0	0	1	1
Australia	Switzerland	9484	11874	14657	54324025.8278413	52917768	155280391.738626	6577400	16588400	28517.53679	16363.568902	6999500	18230900	38309.066855	21073.037878	7439400	20688200	52782.770581	38061.199313	16170.0865651962	0	0	0	0	0	1	1	16170.0865651962	0	0	0	0	0	1	1	16170.0865651962	0	0	0	0	0	1	1
Australia	Syrian Arab Republic	5590	7218	9209	10337.2	365685	3822133.95807949	11618800	16588400	915.82588788	16363.568902	14330900	18230900	1075.09433574	21073.037878	18579800	20688200	1875.5884146	38061.199313	13588.1089324036	0	0	0	0	0	0	1	13588.1089324036	0	0	0	0	0	0	1	13588.1089324036	0	0	0	0	0	0	1
Australia	Tajikistan	43	40	69	0	0	18918.3	0	16588400	0	16363.568902	5270400	18230900	197.30001543	21073.037878	6518200	20688200	461.45534867	38061.199313	11274.3032457649	0	0	0	0	0	0	1	11274.3032457649	0	0	0	0	0	0	1	11274.3032457649	0	0	0	0	0	0	1
Australia	Thailand	14399	23758	52981	166618228.380316	232827582	482085901.449177	55287400	16588400	1126.10389608	16363.568902	60180200	18230900	2222.2751608	21073.037878	66783800	20688200	3020.4161367	38061.199313	7152.19206160316	0	0	0	0	0	1	1	7152.19206160316	0	0	0	0	0	1	1	7152.19206160316	0	0	0	0	1	1	1
Australia	The former Yugoslav Republic of Macedonia	42540	47249	49320	0	896645	1827453.41729309	0	16588400	0	16363.568902	1775300	18230900	1633.6681462	21073.037878	2039900	20688200	3252.3231524	38061.199313	15081.4426064407	0	0	0	0	0	0	1	15081.4426064407	0	0	0	0	0	0	1	15081.4426064407	0	0	0	0	0	1	1
Australia	Timor-Leste	9943	9192	10479	0	0	8658191.47860903	708400	16588400	39.28512632	16363.568902	825500	18230900	319.07330519	21073.037878	1006000	20688200	450.60771125	38061.199313	3594.02180239963	0	0	0	0	0	0	1	3594.02180239963	0	0	0	0	0	0	1	3594.02180239963	0	0	0	0	0	0	1
Australia	Togo	13	20	298	0	682012	53504.91078427	3471200	16588400	406.21688668	16363.568902	4204000	18230900	363.02772058	21073.037878	5473300	20688200	409.97639617	38061.199313	15277.4663892601	0	0	0	0	0	1	1	15277.4663892601	0	0	0	0	0	1	1	15277.4663892601	0	0	0	0	0	1	1
Australia	Tonga	6438	8211	9834	4777377.73235771	441144	1021357.9197095	94600	16588400	1371.01042762	16363.568902	96300	18230900	2052.4139692	21073.037878	101300	20688200	2637.9622437	38061.199313	4174.25647854538	0	1	0	1	0	0	1	4174.25647854538	0	1	0	0	0	0	1	4174.25647854538	0	1	0	0	0	0	1
Australia	Trinidad and Tobago	962	1360	1627	0	16444	1033.49122256	1200600	16588400	3911.1293514	16363.568902	1262000	18230900	4595.4663905	21073.037878	1318500	20688200	12520.9991223	38061.199313	16150.9040927605	0	1	0	0	0	1	1	16150.9040927605	0	1	0	0	0	1	1	16150.9040927605	0	1	0	0	0	1	1
Australia	Tunisia	429	496	585	37005.8	1188705	2308019.66264309	7867400	16588400	1433.6007764	16363.568902	8962100	18230900	2150.1310448	21073.037878	9986900	20688200	3403.8125112	38061.199313	15933.3356637665	0	0	0	0	0	1	1	15933.3356637665	0	0	0	0	0	1	1	15933.3356637665	0	0	0	0	0	1	1
Australia	Turkey	29208	33796	39684	22732442.6058331	37440650	84539318.0848648	52270400	16588400	2617.4279448	16363.568902	59348600	18230900	3947.3544956	21073.037878	68628800	20688200	6995.7213861	38061.199313	14180.8759715233	0	0	0	0	0	1	1	14180.8759715233	0	0	0	0	0	1	1	14180.8759715233	0	0	0	0	0	1	1
Australia	Turkmenistan	27	30	69	0	0	47338.7	0	16588400	0	16363.568902	3810700	18230900	624.1064594	21073.037878	4784600	20688200	2917.8197786	38061.199313	11994.7033605583	0	0	0	0	0	0	1	11994.7033605583	0	0	0	0	0	0	1	11994.7033605583	0	0	0	0	0	0	1
Australia	Tuvalu	75	119	149	0	0	18905.8706115	9000	16588400	785.02923306	16363.568902	9000	18230900	1281.4838486	21073.037878	9900	20688200	2362.6300979	38061.199313	4499.63194793549	0	0	0	1	0	0	1	4499.63194793549	0	0	0	1	0	0	1	4499.63194793549	0	0	0	1	0	0	1
Australia	Uganda	966	1380	2808	6965071.8	1926562	7016692.99098246	16497800	16588400	328.02340662	16363.568902	21191900	18230900	265.25798187	21073.037878	29021500	20688200	381.24881066	38061.199313	12153.4201310509	0	1	0	0	0	1	1	12153.4201310509	0	1	0	0	0	1	1	12153.4201310509	0	1	0	0	0	1	1
Australia	Ukraine	9473	15607	14399	0	14488	577428.522187166	0	16588400	0	16363.568902	45491800	18230900	885.70743252	21073.037878	46835100	20688200	2083.68042178	38061.199313	14308.3204082413	0	0	0	0	0	0	1	14308.3204082413	0	0	0	0	0	0	1	14308.3204082413	0	0	0	0	0	0	1
Australia	United Arab Emirates	587	1380	5458	1551159.3927184	3331892	23025962.2752535	1615000	16588400	24510.233292	16363.568902	2439900	18230900	28562.436656	21073.037878	4825900	20688200	41260.436673	38061.199313	11543.8054501625	0	0	0	0	0	0	1	11543.8054501625	0	0	0	0	0	1	1	11543.8054501625	0	0	0	0	0	1	1
Australia	United Kingdom	1160745	1124460	1183751	151191177.98391	139226841	170609486.105998	57116000	16588400	14027.498276	16363.568902	58308000	18230900	21255.125324	21073.037878	60682500	20688200	35903.712401	38061.199313	16602.270776609	0	1	1	0	0	1	1	16602.270776609	0	1	1	0	0	1	1	16602.270776609	0	1	1	0	0	1	1
Australia	United Republic of Tanzania	1486	1906	3692	4591523.8	2876845	6178343.96659204	23965600	16588400	228.91309116	16363.568902	30272200	18230900	243.56925137	21073.037878	39578100	20688200	398.14746604	38061.199313	11312.1972808144	0	1	0	0	0	1	1	11312.1972808144	0	1	0	0	0	1	1	11312.1972808144	0	1	0	0	0	1	1
Australia	United States of America	45929	57525	83357	255200942.753144	593703701	633135123.93221	248399200	16588400	20411.012202	16363.568902	268449800	18230900	28654.416256	21073.037878	298109500	20688200	42193.053703	38061.199313	14802.0320438995	0	1	0	0	0	1	1	14802.0320438995	0	1	0	0	0	1	1	14802.0320438995	0	1	0	0	1	1	1
Australia	Uruguay	10152	10375	10568	40373.3423392	792566	1689432.7229406	3068800	16588400	2661.2205122	16363.568902	3231600	18230900	6206.4579786	21073.037878	3335200	20688200	6705.7709864	38061.199313	12087.7735534676	0	0	0	0	0	1	1	12087.7735534676	0	0	0	0	0	1	1	12087.7735534676	0	0	0	0	0	1	1
Australia	USSR	37887	0	0	53337.5996656	3079	0	284882400	16588400	2769.2917884	16363.568902	29030500	18230900	238.9129	21073.037878	0	20688200	0	38061.199313	13424.8967006226	0	0	0	0	0	0	1	13424.8967006226	0	0	0	0	0	0	1	13424.8967006226	0	0	0	0	0	0	1
Australia	Uzbekistan	256	427	1032	0	0	34566.6	0	16588400	0	16363.568902	20934800	18230900	557.15258525	21073.037878	26156500	20688200	740.72865993	38061.199313	11454.619029348	0	0	0	0	0	0	1	11454.619029348	0	0	0	0	0	0	1	11454.619029348	0	0	0	0	0	0	1
Australia	Vanuatu	900	1023	1330	8235028.4	502302	7268087.04644634	139600	16588400	1091.23056234	16363.568902	168900	18230900	1498.4865934	21073.037878	214300	20688200	2038.8640472	38061.199313	2989.30081309185	0	1	0	0	0	0	1	2989.30081309185	0	1	0	0	0	0	1	2989.30081309185	0	1	0	0	0	0	1
Australia	Venezuela (Bolivarian Republic of)	633	1162	3156	1443323	889475	274901.60508	18712200	16588400	2702.7417934	16363.568902	22262600	18230900	3378.4487545	21073.037878	26896300	20688200	7276.3012019	38061.199313	15655.3843642532	0	0	0	0	0	1	1	15655.3843642532	0	0	0	0	0	1	1	15655.3843642532	0	0	0	0	0	1	1
Australia	Viet Nam	128003	168394	209187	8855985.61357112	30748891	89501299.7302911	64354600	16588400	89.739901222	16363.568902	74161500	18230900	273.9261249	21073.037878	83671600	20688200	744.13983636	38061.199313	6786.99817952232	0	0	0	0	0	0	1	6786.99817952232	0	0	0	0	0	0	1	6786.99817952232	0	0	0	0	0	0	1
Australia	Western Sahara	16	15	16	127279.18760212	0	0	205400	16588400	0	16363.568902	265900	18230900	0	21073.037878	442700	20688200	0	38061.199313	17782.9186221436	0	0	0	0	0	0	1	17782.9186221436	0	0	0	0	0	0	1	17782.9186221436	0	0	0	0	0	0	1
Australia	Yemen	231	387	595	0	16077	5187785.5273584	11005800	16588400	147.54886274	16363.568902	15286100	18230900	407.89657294	21073.037878	21043600	20688200	932.52983516	38061.199313	11901.7803806847	0	0	0	0	0	0	1	11901.7803806847	0	0	0	0	0	0	1	11901.7803806847	0	0	0	0	0	0	1
Australia	Yugoslav SFR	129232	0	0	3109624.56409008	627832	0	12578000	16588400	2983.490776	16363.568902	1256400	18230900	531.8212	21073.037878	0	20688200	0	38061.199313	15187.8705099365	0	0	0	0	0	1	1	15187.8705099365	0	0	0	0	0	0	1	15187.8705099365	0	0	0	0	0	0	1
Australia	Zambia	2415	3296	5815	431196.8	139812	414722.68933322	7430200	16588400	410.3980839	16363.568902	9083900	18230900	371.7736107	21073.037878	11673300	20688200	751.84053759	38061.199313	11477.5812118198	0	1	0	0	0	1	1	11477.5812118198	0	1	0	0	0	1	1	11477.5812118198	0	1	0	0	0	1	1
Australia	Zimbabwe	8634	11626	31537	8343527.16114248	4738661	1489477.02948668	9840400	16588400	1024.8816899	16363.568902	11730800	18230900	814.54105914	21073.037878	12547300	20688200	513.12787034	38061.199313	10998.0195697481	0	1	0	0	0	1	1	10998.0195697481	0	1	0	0	0	1	1	10998.0195697481	0	1	0	0	0	1	1
Austria	Afghanistan	4748	5966	7370	9914922	0	68595.9	12431800	7613000	254.33417698	17069.607628	19375900	7906600	159.91346563	25957.45237	27770100	8236200	287.28996725	37822.449636	4567.30198956547	0	0	0	0	0	0	1	4567.30198956547	0	0	0	0	0	0	1	4567.30198956547	0	0	0	0	0	0	1
Austria	Albania	1733	2177	2690	2392996.11253004	244666	939900.62869204	3177800	7613000	803.6743863	17069.607628	3153300	7906600	793.19936889	25957.45237	3144600	8236200	2727.7965942	37822.449636	848.83873138833	0	0	0	0	0	0	1	848.83873138833	0	0	0	0	0	1	1	848.83873138833	0	0	0	0	0	1	1
Austria	Algeria	711	893	1103	99994.505595	9774	69750.736835	24030800	7613000	2533.649237	17069.607628	28403900	7906600	1685.6871317	25957.45237	33176600	8236200	3238.8302688	37822.449636	1663.70921968956	0	0	0	0	0	0	1	1663.70921968956	0	0	0	0	1	0	1	1663.70921968956	0	0	0	0	1	0	1
Austria	Angola	188	236	292	51543328	1386816	0	9814800	7613000	841.57098434	17069.607628	12269800	7906600	732.71499477	25957.45237	16735400	8236200	2435.37599828	37822.449636	6432.05819490623	0	0	0	0	0	0	1	6432.05819490623	0	0	0	0	0	1	1	6432.05819490623	0	0	0	0	0	1	1
Austria	Antigua and Barbuda	4	5	6	174866.517658595	24454	641.7342252	63200	7613000	5179.5018814	17069.607628	69800	7906600	7605.2482255	25957.45237	84400	8236200	11173.2925971	37822.449636	7659.72243696194	0	0	0	0	0	1	1	7659.72243696194	0	0	0	0	0	1	1	7659.72243696194	0	0	0	0	0	1	1
Austria	Argentina	839	1054	1302	46241934.5366115	41839660	12471301.4436416	31727800	7613000	3525.2422908	17069.607628	35050000	7906600	7407.0890572	25957.45237	38856200	8236200	5935.3504703	37822.449636	11751.1465205555	0	0	0	0	0	1	1	11751.1465205555	0	0	0	0	0	1	1	11751.1465205555	0	0	0	0	0	1	1
Austria	Australia	1371	1723	2129	21983209.0533706	15495671	4505704.13182855	16588400	7613000	16363.568902	17069.607628	18230900	7906600	21073.037878	25957.45237	20688200	8236200	38061.199313	37822.449636	15608.4182430096	0	0	0	0	0	1	1	15608.4182430096	0	0	0	0	0	1	1	15608.4182430096	0	0	0	0	0	1	1
Austria	Azerbaijan	592	744	919	0	1114797	5217896.81567376	0	7613000	0	17069.607628	7032800	7906600	478.91831276	25957.45237	8663800	8236200	2702.74577107	37822.449636	2790.65055449772	0	0	0	0	0	0	1	2790.65055449772	0	0	0	0	0	0	1	2790.65055449772	0	0	0	0	0	0	1
Austria	Bahamas	13	16	19	0	71709	0	247400	7613000	12699.072674	17069.607628	280700	7906600	16297.689218	25957.45237	322000	8236200	23354.030649	37822.449636	8145.73521963006	0	0	0	0	0	0	1	8145.73521963006	0	0	0	0	0	0	1	8145.73521963006	0	0	0	0	0	0	1
Austria	Bahrain	12	14	18	2976.8248245386	32116	10062.5000007	462000	7613000	7968.487282	17069.607628	570700	7906600	10360.0025731	25957.45237	855000	8236200	17122.72813	37822.449636	3910.21434301987	0	0	0	0	0	0	1	3910.21434301987	0	0	0	0	0	1	1	3910.21434301987	0	0	0	0	0	1	1
Austria	Bangladesh	1508	1894	2340	47627.23895046	47620	373426.91228521	100050800	7613000	245.37050186	17069.607628	118709500	7906600	316.65940487	25957.45237	140945800	8236200	461.11870538	37822.449636	7012.41540226898	0	0	0	0	0	1	1	7012.41540226898	0	0	0	0	0	1	1	7012.41540226898	0	0	0	0	0	1	1
Austria	Barbados	12	14	18	4687.584	1273	448.24984292	258000	7613000	6762.84352	17069.607628	263900	7906600	8788.4988857	25957.45237	270800	8236200	13132.793166	37822.449636	7808.83238126564	0	0	0	0	0	1	1	7808.83238126564	0	0	0	0	0	1	1	7808.83238126564	0	0	0	0	0	1	1
Austria	Belarus	918	1153	1425	0	255121	2802383.59265996	0	7613000	0	17069.607628	9193700	7906600	1270.8261547	25957.45237	9800500	8236200	3544.0784831	37822.449636	1101.09327881312	0	0	0	0	0	0	1	1101.09327881312	0	0	0	0	0	0	1	1101.09327881312	0	0	0	0	0	0	1
Austria	Belgium	1418	1782	2201	35560882.2222723	190239740	785629630.72886	9851089.2	7613000	15994.43819	17069.607628	10061878.5	7906600	24367.569705	25957.45237	10452800	8236200	36656.559306	37822.449636	858.168217088985	0	1	0	0	1	1	1	858.168217088985	0	1	0	1	1	1	1	858.168217088985	0	1	0	1	1	1	1
Austria	Belize	22	28	35	36107.4	4977	61556.0768548	180200	7613000	1751.9423996	17069.607628	223100	7906600	2717.2167005	25957.45237	284100	8236200	4046.3947035	37822.449636	9556.68326800537	0	0	0	0	0	1	1	9556.68326800537	0	0	0	0	0	1	1	9556.68326800537	0	0	0	0	0	1	1
Austria	Benin	44	55	68	3269608.48434	6808608	17.4	4504000	7613000	348.57797768	17069.607628	5726900	7906600	385.13481299	25957.45237	7764900	8236200	596.90908925	37822.449636	4640.44263457832	0	0	0	0	0	1	1	4640.44263457832	0	0	0	0	0	1	1	4640.44263457832	0	0	0	0	0	1	1
Austria	Bhutan	14	18	21	77613.1011508	0	0	536600	7613000	470.40918682	17069.607628	539400	7906600	582.94776961	25957.45237	662400	8236200	1370.85602551	37822.449636	6697.84524077187	0	0	0	0	0	0	1	6697.84524077187	0	0	0	0	0	0	1	6697.84524077187	0	0	0	0	0	0	1
Austria	Bolivia (Plurinational State of)	280	352	435	17116742.8	7328419	218229.240845917	6368200	7613000	708.59688394	17069.607628	7556000	7906600	919.34542605	25957.45237	9216100	8236200	1291.47616307	37822.449636	10806.6011484575	0	0	0	0	0	1	1	10806.6011484575	0	0	0	0	0	1	1	10806.6011484575	0	0	0	0	0	1	1
Austria	Bosnia and Herzegovina	92349	116023	132666	0	314017	122446418.295304	0	7613000	0	17069.607628	3184900	7906600	955.90727826	25957.45237	3773200	8236200	3233.2862088	37822.449636	485.14466920445	0	0	1	0	0	0	1	485.14466920445	0	0	1	0	0	0	1	485.14466920445	0	0	1	0	0	0	1
Austria	Botswana	15	18	22	13777.34262332	160259	0	1301600	7613000	1919.1919528	17069.607628	1599400	7906600	2983.2141836	25957.45237	1892300	8236200	5448.932818	37822.449636	8012.66681013947	0	0	0	0	0	1	1	8012.66681013947	0	0	0	0	0	1	1	8012.66681013947	0	0	0	0	0	1	1
Austria	Brazil	2857	3589	4434	328490965.133121	198841726	89291883.8571599	144409800	7613000	2102.8197788	17069.607628	163194500	7906600	3811.205794	25957.45237	186515100	8236200	5793.6694108	37822.449636	9478.48666249771	0	0	0	0	0	1	1	9478.48666249771	0	0	0	0	0	1	1	9478.48666249771	0	0	0	0	0	1	1
Austria	Brunei Darussalam	3	4	5	1864.450301308	643662	0	238400	7613000	12039.33003	17069.607628	293300	7906600	15573.743611	25957.45237	366800	8236200	26189.570182	37822.449636	10320.6584413315	0	0	0	0	0	0	1	10320.6584413315	0	0	0	0	0	1	1	10320.6584413315	0	0	0	0	0	1	1
Austria	Bulgaria	8666	10888	13452	30292224.7291042	42752450	72816374.817023	8902800	7613000	2271.3898854	17069.607628	8342500	7906600	1334.72441823	25957.45237	7716700	8236200	4284.7408638	37822.449636	963.886484536123	0	0	0	0	0	0	1	963.886484536123	0	0	0	0	1	1	1	963.886484536123	0	0	0	0	1	1	1
Austria	Burkina Faso	67	84	104	91064.4	2866025	11735.9000007	8846000	7613000	289.95723112	17069.607628	10879800	7906600	257.0051628	25957.45237	14469800	8236200	395.01965052	37822.449636	4300.12610719166	0	0	0	0	0	1	1	4300.12610719166	0	0	0	0	0	1	1	4300.12610719166	0	0	0	0	0	1	1
Austria	Burundi	53	67	83	720334.2	5099603	634697.4	5312800	7613000	304.5913916	17069.607628	6079900	7906600	221.41433239	25957.45237	7396500	8236200	153.69045445	37822.449636	5876.98192266159	0	0	0	0	0	1	1	5876.98192266159	0	0	0	0	0	1	1	5876.98192266159	0	0	0	0	0	1	1
Austria	Cambodia	528	663	819	69072	34536	153.6	8888600	7613000	171.12402286	17069.607628	11249100	7906600	267.86061521	25957.45237	13420000	8236200	534.3741183	37822.449636	8992.46726861448	0	0	0	0	0	0	1	8992.46726861448	0	0	0	0	0	0	1	8992.46726861448	0	0	0	0	0	1	1
Austria	Cameroon	360	453	559	58624911.6	34885930	21312661.3735292	11500400	7613000	948.8348977	17069.607628	14107700	7906600	709.26605787	25957.45237	17778100	8236200	972.29686008	37822.449636	4698.71527253361	0	0	0	0	0	1	1	4698.71527253361	0	0	0	0	0	1	1	4698.71527253361	0	0	0	0	0	1	1
Austria	Canada	1402	1761	2177	5616321.1950855	9980959	8365443.85797284	26942400	7613000	17962.853468	17069.607628	29405100	7906600	20897.697184	25957.45237	32471000	8236200	35370.23692	37822.449636	7070.07708464012	0	0	0	0	0	1	1	7070.07708464012	0	0	0	0	0	1	1	7070.07708464012	0	0	0	0	0	1	1
Austria	Cape Verde	22	28	35	47286.478494	0	0	339800	7613000	745.42141238	17069.607628	398000	7906600	1147.02692988	25957.45237	473400	8236200	2305.1652638	37822.449636	5065.8802891233	0	0	0	0	0	0	1	5065.8802891233	0	0	0	0	0	0	1	5065.8802891233	0	0	0	0	0	0	1
Austria	Central African Republic	16	20	25	2318202.2	172082	59433.1	2810400	7613000	445.1010408	17069.607628	3361700	7906600	331.646411	25957.45237	4066200	8236200	360.22660884	37822.449636	4795.57505004807	0	0	0	0	0	1	1	4795.57505004807	0	0	0	0	0	1	1	4795.57505004807	0	0	0	0	0	1	1
Austria	Chad	7	9	11	13613606.4	19674050	705939.28333425	5651600	7613000	215.02026502	17069.607628	7148000	7906600	214.8885074	25957.45237	9903800	8236200	523.17202096	37822.449636	4090.61127180328	0	0	0	0	0	1	1	4090.61127180328	0	0	0	0	0	1	1	4090.61127180328	0	0	0	0	0	1	1
Austria	Chile	693	870	1075	1889747.80838845	1540482	3413620.21017137	12741400	7613000	2080.76524	17069.607628	14478200	7906600	4443.9552573	25957.45237	16375000	8236200	7680.6723232	37822.449636	12434.3189326637	0	0	0	0	0	1	1	12434.3189326637	0	0	0	0	0	1	1	12434.3189326637	0	0	0	0	1	1	1
Austria	China, mainland	9703	12165	15145	11624603.19685	11666648	32410032.1762293	1135733200	7613000	350.00406046	17069.607628	1246060700	7906600	673.08517638	25957.45237	1340700600	8236200	2332.3029115	37822.449636	7929.16751496658	0	0	0	0	0	0	1	7929.16751496658	0	0	0	0	0	0	1	7929.16751496658	0	0	0	0	0	1	1
Austria	Colombia	864	1086	1342	124041679.333334	90616505	10729545.6	31915200	7613000	1684.8204242	17069.607628	36793800	7906600	2596.002969	25957.45237	43366400	8236200	3844.2720387	37822.449636	9534.3625918129	0	0	0	0	0	1	1	9534.3625918129	0	0	0	0	0	1	1	9534.3625918129	0	0	0	0	0	1	1
Austria	Congo	252	316	391	771771.6	4433386	3065900.8	2263600	7613000	1020.009321	17069.607628	2781900	7906600	890.60524683	25957.45237	3602600	8236200	1741.93049079	37822.449636	5795.07059295568	0	0	0	0	0	1	1	5795.07059295568	0	0	0	0	0	1	1	5795.07059295568	0	0	0	0	0	1	1
Austria	Costa Rica	99	124	153	32777979.9504559	19566074	2586151.28584228	2917400	7613000	2128.330236	17069.607628	3522500	7906600	3315.5950693	25957.45237	4339800	8236200	5318.0824637	37822.449636	9879.57425037384	0	0	0	0	0	1	1	9879.57425037384	0	0	0	0	0	1	1	9879.57425037384	0	0	0	0	0	1	1
Austria	Croatia	43774	54995	34205	0	12245076	545754105.540489	0	7613000	0	17069.607628	4145600	7906600	3929.2807571	25957.45237	4438900	8236200	10672.4369703	37822.449636	342.44752701056	0	0	1	0	0	0	1	342.44752701056	0	0	1	0	0	1	1	342.44752701056	0	0	1	0	1	1	1
Austria	Cuba	485	609	752	9529464.9458844	10576572	65472.3	10364600	7613000	2556.5963518	17069.607628	10906500	7906600	2406.8888109	25957.45237	11233400	8236200	4275.5937672	37822.449636	8573.57837874413	0	0	0	0	0	1	1	8573.57837874413	0	0	0	0	0	1	1	8573.57837874413	0	0	0	0	0	1	1
Austria	Cyprus	178	224	277	4432021.286722	3846141	3629865.92039595	738000	7613000	7792.497967	17069.607628	863600	7906600	12719.07447	25957.45237	1037000	8236200	23106.851964	37822.449636	2079.31207119465	0	0	0	0	0	1	1	2079.31207119465	0	0	0	0	0	1	1	2079.31207119465	0	0	0	0	1	1	1
Austria	Czech Republic	30293	38058	47022	0	80198880	559570652.336032	0	7613000	0	17069.607628	8235000	7906600	4386.9071652	25957.45237	10294100	8236200	13853.1271089	37822.449636	276.303543330669	1	0	1	0	0	1	1	276.303543330669	1	0	1	0	1	1	1	276.303543330669	1	0	1	0	1	1	1
Austria	Czechoslovakia	45258	0	0	99364093.64267	21929852	0	15522400	7613000	3676.9096064	17069.607628	3122900	7906600	548.6087	25957.45237	0	8236200	0	37822.449636	276.303543330669	1	0	1	0	0	1	1	276.303543330669	1	0	1	0	1	1	1	276.303543330669	1	0	1	0	1	1	1
Austria	Democratic People's Republic of Korea	1550	1947	2405	318518.6333172	0	0	19565800	7613000	790.13322442	17069.607628	21806400	7906600	467.54705105	25957.45237	23772900	8236200	516.35204618	37822.449636	8175.55189502029	0	0	0	0	0	0	1	8175.55189502029	0	0	0	0	0	0	1	8175.55189502029	0	0	0	0	0	0	1
Austria	Denmark	782	982	1213	4548226.33880327	31671405	37745836.4997791	5124800	7613000	21570.503072	17069.607628	5245600	7906600	30971.888334	25957.45237	5441400	8236200	47590.494661	37822.449636	926.419593665218	0	0	0	0	1	1	1	926.419593665218	0	0	0	0	1	1	1	926.419593665218	0	0	0	0	1	1	1
Austria	Djibouti	4	5	6	0	0	12025.5	498400	7613000	860.19327202	17069.607628	646300	7906600	777.81357704	25957.45237	817700	8236200	964.7666383	37822.449636	4812.15444240875	0	0	0	0	0	0	1	4812.15444240875	0	0	0	0	0	1	1	4812.15444240875	0	0	0	0	0	1	1
Austria	Dominican Republic	1722	2163	2672	369262.64597472	704847	12153.47315004	6908000	7613000	1048.13877148	17069.607628	7976900	7906600	2044.92524	25957.45237	9329500	8236200	3659.2337131	37822.449636	8137.92067330112	0	0	0	0	0	1	1	8137.92067330112	0	0	0	0	0	1	1	8137.92067330112	0	0	0	0	0	1	1
Austria	Ecuador	364	457	565	76142991	31112689	1260437	9792600	7613000	1126.9743304	17069.607628	11454100	7906600	1572.9401897	25957.45237	13521600	8236200	2896.0840321	37822.449636	10484.8391359833	0	0	0	0	0	0	1	10484.8391359833	0	0	0	0	0	1	1	10484.8391359833	0	0	0	0	0	1	1
Austria	Egypt	8202	10304	12732	18729324.1744565	7978196	6257718.55788802	54402000	7613000	551.02557852	17069.607628	62680600	7906600	1085.61612415	25957.45237	74927900	8236200	1620.6307679	37822.449636	2410.97812456617	0	0	0	0	0	1	1	2410.97812456617	0	0	0	0	0	1	1	2410.97812456617	0	0	0	0	1	1	1
Austria	El Salvador	38	47	58	44976742.8666672	41621144	4740024	5193200	7613000	701.72436968	17069.607628	5725100	7906600	1644.18885208	25957.45237	6070100	8236200	2927.9255472	37822.449636	9923.38241872253	0	0	0	0	0	0	1	9923.38241872253	0	0	0	0	0	1	1	9923.38241872253	0	0	0	0	0	1	1
Austria	Equatorial Guinea	6	7	9	369164.5728049	0	0	351400	7613000	338.10823496	17069.607628	451300	7906600	813.0203313	25957.45237	617400	8236200	11707.3441972	37822.449636	5067.99875023909	0	0	0	0	0	0	1	5067.99875023909	0	0	0	0	0	0	1	5067.99875023909	0	0	0	0	0	0	1
Austria	Estonia	206	258	319	0	1936810	4028724.5391849	0	7613000	0	17069.607628	1289700	7906600	3061.6963701	25957.45237	1347800	8236200	11163.9983131	37822.449636	1421.98352905607	0	0	0	0	0	0	1	1421.98352905607	0	0	0	0	0	1	1	1421.98352905607	0	0	0	0	1	1	1
Austria	Ethiopia	703	883	1091	31909801.794026	6041921	1410366.4	48342200	7613000	221.77810668	17069.607628	58479500	7906600	149.95066577	25957.45237	75121500	8236200	210.33725952	37822.449636	4838.79169272328	0	0	0	0	0	0	1	4838.79169272328	0	0	0	0	0	0	1	4838.79169272328	0	0	0	0	0	0	1
Austria	Fiji	10	12	15	0	5759	25489.876342	723200	7613000	1723.8979384	17069.607628	777400	7906600	2329.3087326	25957.45237	831000	8236200	3324.7473585	37822.449636	16344.1870457258	0	0	0	0	0	0	1	16344.1870457258	0	0	0	0	0	1	1	16344.1870457258	0	0	0	0	0	1	1
Austria	Finland	880	1106	1366	3696123.78504736	3156123	5641240.12536647	4952800	7613000	21175.774558	17069.607628	5104900	7906600	23234.462288	25957.45237	5264200	8236200	38166.427557	37822.449636	1601.83186213922	0	0	0	0	1	1	1	1601.83186213922	0	0	0	1	1	1	1	1601.83186213922	0	0	0	1	1	1	1
Austria	France	4939	6205	7665	135669382.897031	665587825	712258522.756093	56152200	7613000	17101.921628	17069.607628	57965600	7906600	23667.47674	25957.45237	61139700	8236200	34216.013075	37822.449636	975.769074310207	0	0	0	0	1	1	1	975.769074310207	0	0	0	1	1	1	1	975.769074310207	0	0	0	1	1	1	1
Austria	Gabon	14	18	21	1360743.5978716	1101929	55358.4	873000	7613000	5230.0139112	17069.607628	1100400	7906600	5016.7038518	25957.45237	1384000	8236200	7617.8192735	37822.449636	5370.36360050802	0	0	0	0	0	1	1	5370.36360050802	0	0	0	0	0	1	1	5370.36360050802	0	0	0	0	0	1	1
Austria	Gambia	346	435	538	479023.010556	128782	0	886400	7613000	654.42691854	17069.607628	1145200	7906600	680.72833707	25957.45237	1527800	8236200	475.72138984	37822.449636	4822.25408234425	0	0	0	0	0	1	1	4822.25408234425	0	0	0	0	0	1	1	4822.25408234425	0	0	0	0	0	1	1
Austria	Georgia	1827	2295	2835	0	529062	2083916.48584228	0	7613000	0	17069.607628	4515900	7906600	559.59693824	25957.45237	4485700	8236200	1696.16716891	37822.449636	2333.70508901329	0	0	0	0	0	0	1	2333.70508901329	0	0	0	0	0	1	1	2333.70508901329	0	0	0	0	0	1	1
Austria	Germany	100832	126680	191269	1386239503.0428	NA	7378530474.58693	78350600	7613000	17069.165766	17069.607628	81585200	7906600	26146.178627	25957.45237	82459900	8236200	34238.186892	37822.449636	592.326650832653	1	1	0	0	1	1	1	592.326650832653	1	1	0	1	1	1	1	592.326650832653	1	1	0	1	1	1	1
Austria	Ghana	1363	1712	2115	22451416.5564568	39252390	2987841.08770055	14019600	7613000	589.16890848	17069.607628	17197600	7906600	616.28881195	25957.45237	21948000	8236200	864.77999982	37822.449636	4866.18931862526	0	0	0	0	0	1	1	4866.18931862526	0	0	0	0	0	1	1	4866.18931862526	0	0	0	0	0	1	1
Austria	Greece	2205	2770	3422	31554964.6801648	32644309	40242675.7703568	10056000	7613000	7175.2455894	17069.607628	10669800	7906600	11611.2199505	25957.45237	11199900	8236200	22038.235558	37822.449636	1266.51233483048	0	0	0	0	1	1	1	1266.51233483048	0	0	0	0	1	1	1	1266.51233483048	0	0	0	1	1	1	1
Austria	Grenada	8	10	13	286588.8	122651	13867.2	98000	7613000	1901.2510452	17069.607628	99600	7906600	3147.3949998	25957.45237	102900	8236200	6564.8101756	37822.449636	8042.95178522491	0	0	0	0	0	0	1	8042.95178522491	0	0	0	0	0	1	1	8042.95178522491	0	0	0	0	0	1	1
Austria	Guatemala	206	258	319	36355924.5492506	30526968	10120139.482123	8529000	7613000	825.34181402	17069.607628	10150700	7906600	1298.03488995	25957.45237	12904200	8236200	2256.7386859	37822.449636	9949.73243479538	0	0	0	0	0	0	1	9949.73243479538	0	0	0	0	0	1	1	9949.73243479538	0	0	0	0	0	1	1
Austria	Guinea	166	209	258	4476077.65878462	2738176	467074.2426537	5359200	7613000	476.68015816	17069.607628	7470800	7906600	479.69578416	25957.45237	9162900	8236200	387.78377907	37822.449636	4991.10399478808	0	0	0	0	0	0	1	4991.10399478808	0	0	0	0	0	1	1	4991.10399478808	0	0	0	0	0	1	1
Austria	Guinea-Bissau	38	47	58	194709.337715	166452	76228.4821032	977600	7613000	560.58798284	17069.607628	1137600	7906600	509.32767052	25957.45237	1385100	8236200	440.66786154	37822.449636	4923.51598851232	0	0	0	0	0	0	1	4923.51598851232	0	0	0	0	0	1	1	4923.51598851232	0	0	0	0	0	1	1
Austria	Guyana	10	13	16	184674.8	47264	0	734000	7613000	892.02661712	17069.607628	728000	7906600	1298.89914487	25957.45237	746100	8236200	2067.7934792	37822.449636	8234.69872317834	0	0	0	0	0	1	1	8234.69872317834	0	0	0	0	0	1	1	8234.69872317834	0	0	0	0	0	1	1
Austria	Haiti	35	43	54	5870441.65030131	12516	12881.0026222	6832000	7613000	323.01612672	17069.607628	7957400	7906600	324.12131336	25957.45237	9404200	8236200	461.06600299	37822.449636	8310.94324807453	0	0	0	0	0	1	1	8310.94324807453	0	0	0	0	0	1	1	8310.94324807453	0	0	0	0	0	1	1
Austria	Honduras	54	68	84	43697993.8	39899590	11788289.6	4619800	7613000	1076.72480616	17069.607628	5632600	7906600	899.49420962	25957.45237	6958700	8236200	1551.1108457	37822.449636	9702.49539782181	0	0	0	0	0	0	1	9702.49539782181	0	0	0	0	0	1	1	9702.49539782181	0	0	0	0	0	1	1
Austria	Hungary	14405	18097	38020	454802531.761681	571710940	1210750633.22397	10434400	7613000	2997.096273	17069.607628	10305300	7906600	4217.710005	25957.45237	10079100	8236200	10663.9993486	37822.449636	324.845522413731	1	0	0	0	0	1	1	324.845522413731	1	0	0	0	1	1	1	324.845522413731	1	0	0	0	1	1	1
Austria	Iceland	104	130	161	1309324.96455198	637240	378408.5067664	249600	7613000	21883.382678	17069.607628	268900	7906600	27340.601178	25957.45237	300500	8236200	45097.679142	37822.449636	2852.08908613453	0	0	0	0	1	1	1	2852.08908613453	0	0	0	0	1	1	1	2852.08908613453	0	0	0	0	1	1	1
Austria	India	7478	9394	11607	32210464.2283038	46293269	41996171.5288084	837808800	7613000	346.46436872	17069.607628	973279900	7906600	379.43645091	25957.45237	1148321700	8236200	827.15826348	37822.449636	6155.08347401161	0	0	0	0	0	1	1	6155.08347401161	0	0	0	0	0	1	1	6155.08347401161	0	0	0	0	0	1	1
Austria	Indonesia	669	841	1038	191004883.69276	138148463	13524947.2169623	177958000	7613000	564.85069138	17069.607628	200654300	7906600	892.16658246	25957.45237	228359500	8236200	1593.25458219	37822.449636	10653.6724746826	0	0	0	0	0	1	1	10653.6724746826	0	0	0	0	0	1	1	10653.6724746826	0	0	0	0	0	1	1
Austria	Iran (Islamic Republic of)	8535	10723	13249	13104103.8	28089022	4060406.3501739	51686000	7613000	1683.0048674	17069.607628	60517100	7906600	1762.725835	25957.45237	70163100	8236200	3409.6194792	37822.449636	3348.02128125706	0	0	0	0	0	0	1	3348.02128125706	0	0	0	0	0	0	1	3348.02128125706	0	0	0	0	0	0	1
Austria	Iraq	3043	3823	4723	218080.6522116	0	0	16562200	7613000	968.63559908	17069.607628	20729700	7906600	371.25712542	25957.45237	27899800	8236200	711.55390411	37822.449636	2944.47812331519	0	0	0	0	0	0	1	2944.47812331519	0	0	0	0	0	0	1	2944.47812331519	0	0	0	0	0	0	1
Austria	Ireland	544	683	843	635604.21139158	5033346	6455235.87222732	3534000	7613000	10490.2451174	17069.607628	3642100	7906600	19648.854397	25957.45237	4180900	8236200	46392.186047	37822.449636	1663.34752714491	0	0	0	0	1	1	1	1663.34752714491	0	0	0	1	1	1	1	1663.34752714491	0	0	0	1	1	1	1
Austria	Israel	1412	1774	2191	45585493.5592304	8463232	5518472.04531955	4308200	7613000	10628.820668	17069.607628	5372200	7906600	17517.868056	25957.45237	6724700	8236200	22694.445237	37822.449636	2428.68607397385	0	0	0	0	0	1	1	2428.68607397385	0	0	0	0	1	1	1	2428.68607397385	0	0	0	0	1	1	1
Austria	Italy	18566	23325	25426	231607522.797663	420071581	1214586960.98657	56822800	7613000	15065.749222	17069.607628	56916000	7906600	20433.133219	25957.45237	58876500	8236200	30110.479103	37822.449636	700.92222100234	1	0	0	0	1	1	1	700.92222100234	1	0	0	1	1	1	1	700.92222100234	1	0	0	1	1	1	1
Austria	Jamaica	115	144	178	63479.11146362	64954	104.07617392	2341400	7613000	1688.3029564	17069.607628	2476500	7906600	2730.3864024	25957.45237	2682000	8236200	4237.2755612	37822.449636	8697.6748300602	0	0	0	0	0	1	1	8697.6748300602	0	0	0	0	0	1	1	8697.6748300602	0	0	0	0	0	1	1
Austria	Japan	1636	2055	2539	307319.07791358	347925	2202850.00872913	121419200	7613000	22175.299562	17069.607628	124460400	7906600	34916.474552	25957.45237	126343100	8236200	36019.093733	37822.449636	9110.65939827576	0	0	0	0	0	1	1	9110.65939827576	0	0	0	0	0	1	1	9110.65939827576	0	0	0	0	0	1	1
Austria	Jordan	412	518	640	17276	128978	29070.79122256	3146600	7613000	1732.7534842	17069.607628	4340100	7906600	1523.9589269	25957.45237	5478100	8236200	2876.4339867	37822.449636	2494.89705362787	0	0	0	0	0	0	1	2494.89705362787	0	0	0	0	0	1	1	2494.89705362787	0	0	0	0	1	1	1
Austria	Kazakhstan	608	763	943	0	7493455	18864174.6	0	7613000	0	17069.607628	14127300	7906600	1233.3464086	25957.45237	15329400	8236200	4886.7669469	37822.449636	4113.83149146938	0	0	0	0	0	0	1	4113.83149146938	0	0	0	0	0	0	1	4113.83149146938	0	0	0	0	0	0	1
Austria	Kenya	542	680	840	29365200.4438753	18478688	2384658.97297314	21905600	7613000	479.39009596	17069.607628	27774600	7906600	405.40025536	25957.45237	36158200	8236200	594.59075548	37822.449636	5883.19109900074	0	0	0	0	0	1	1	5883.19109900074	0	0	0	0	0	1	1	5883.19109900074	0	0	0	0	0	1	1
Austria	Kuwait	140	175	216	6352.3735086	23055	0	1994600	7613000	10403.3575964	17069.607628	1793600	7906600	14791.7566123	25957.45237	2339000	8236200	35443.542501	37822.449636	3488.28602117481	0	0	0	0	0	1	1	3488.28602117481	0	0	0	0	0	1	1	3488.28602117481	0	0	0	0	0	1	1
Austria	Kyrgyzstan	357	449	554	0	437664	623386.30033706	0	7613000	0	17069.607628	4219400	7906600	321.18132729	25957.45237	5109100	8236200	597.98201052	37822.449636	4569.12525493393	0	0	0	0	0	0	1	4569.12525493393	0	0	0	0	0	1	1	4569.12525493393	0	0	0	0	0	1	1
Austria	Lao People's Democratic Republic	69	86	106	2229623.2	970437	567080.4	3966800	7613000	181.2640738	17069.607628	4836100	7906600	295.18410125	25957.45237	5801600	8236200	600.85484012	37822.449636	8432.99293172913	0	0	0	0	0	0	1	8432.99293172913	0	0	0	0	0	0	1	8432.99293172913	0	0	0	0	0	0	1
Austria	Latvia	445	559	690	0	1486793	2880527.19053226	0	7613000	0	17069.607628	2231400	7906600	2182.1079223	25957.45237	2303500	8236200	8304.8421637	37822.449636	1168.92861588054	0	0	0	0	0	0	1	1168.92861588054	0	0	0	0	1	1	1	1168.92861588054	0	0	0	0	1	1	1
Austria	Lebanon	1015	1275	1575	104252.7999952	300132	289171.863969057	2901800	7613000	937.08288026	17069.607628	3444700	7906600	3296.750653	25957.45237	4048100	8236200	6134.9917893	37822.449636	2310.1978246469	0	0	0	0	0	0	1	2310.1978246469	0	0	0	0	0	0	1	2310.1978246469	0	0	0	0	1	0	1
Austria	Lesotho	3	3	4	0	11106	0	1579400	7613000	262.87055962	17069.607628	1814800	7906600	424.88932141	25957.45237	2078000	8236200	638.13551532	37822.449636	8695.78109212952	0	0	0	0	0	1	1	8695.78109212952	0	0	0	0	0	1	1	8695.78109212952	0	0	0	0	0	1	1
Austria	Liberia	150	189	234	1147811.2	1941126	1316844	2182000	7613000	386.58179076	17069.607628	2297500	7906600	138.527535249	25957.45237	3352700	8236200	189.46778612	37822.449636	5229.95873962555	0	0	0	0	0	0	1	5229.95873962555	0	0	0	0	0	0	1	5229.95873962555	0	0	0	0	0	0	1
Austria	Lithuania	501	629	777	0	3138866	19244146.6018814	0	7613000	0	17069.607628	3240000	7906600	2215.8364702	25957.45237	3403900	8236200	8402.9572712	37822.449636	1013.09637293711	0	0	0	0	0	0	1	1013.09637293711	0	0	0	0	1	0	1	1013.09637293711	0	0	0	0	1	1	1
Austria	Luxembourg	420	528	652	35560882.2222723	139315917	4168452.12233987	421110.8	7613000	24969.777726	17069.607628	430121.5	7906600	44441.352209	25957.45237	467100	8236200	84765.633298	37822.449636	701.91645459547	0	1	0	0	1	1	1	701.91645459547	0	1	0	1	1	1	1	701.91645459547	0	1	0	1	1	1	1
Austria	Madagascar	42	52	64	71455862.0649905	67800499	2966746.04913018	10654000	7613000	260.56083728	17069.607628	13401200	7906600	253.76804045	25957.45237	18206200	8236200	342.77043444	37822.449636	8132.02462854271	0	0	0	0	0	0	1	8132.02462854271	0	0	0	0	0	0	1	8132.02462854271	0	0	0	0	0	0	1
Austria	Malawi	21	27	33	2725719.6	2500852	4070592.131569	8567600	7613000	229.16948662	17069.607628	10179600	7906600	231.11683082	25957.45237	13093500	8236200	255.76876067	37822.449636	7196.86610412216	0	0	0	0	0	1	1	7196.86610412216	0	0	0	0	0	1	1	7196.86610412216	0	0	0	0	0	1	1
Austria	Malaysia	266	334	412	77218381.5664214	58930941	19437402.3265528	17207200	7613000	2124.8479904	17069.607628	21017200	7906600	3839.3020948	25957.45237	26271900	8236200	5870.619257	37822.449636	9626.78126574631	0	0	0	0	0	1	1	9626.78126574631	0	0	0	0	0	1	1	9626.78126574631	0	0	0	0	0	1	1
Austria	Maldives	5	6	8	58701.36380256	0	0	206400	7613000	756.80344658	17069.607628	250700	7906600	1658.48797564	25957.45237	297200	8236200	3168.4893713	37822.449636	7389.26337545853	0	0	0	0	0	1	1	7389.26337545853	0	0	0	0	0	1	1	7389.26337545853	0	0	0	0	0	1	1
Austria	Mali	54	68	85	369092.1129424	1433522	169391.8	8392600	7613000	245.85442818	17069.607628	10003100	7906600	266.33264454	25957.45237	13432500	8236200	443.68051333	37822.449636	4391.75357858772	0	0	0	0	0	0	1	4391.75357858772	0	0	0	0	0	1	1	4391.75357858772	0	0	0	0	0	1	1
Austria	Malta	60	76	93	119144.61626087	122076	2819874.65104111	360400	7613000	5466.7953562	17069.607628	386200	7906600	8796.201088	25957.45237	409300	8236200	15512.6691554	37822.449636	1348.67542921524	0	0	0	0	0	1	1	1348.67542921524	0	0	0	0	0	1	1	1348.67542921524	0	0	0	0	1	1	1
Austria	Mauritius	63	80	98	264979	902717	2136473.6	1040200	7613000	1973.7547868	17069.607628	1139200	7906600	3412.1885035	25957.45237	1258400	8236200	5622.7321153	37822.449636	8680.76164227066	0	0	0	0	0	1	1	8680.76164227066	0	0	0	0	0	1	1	8680.76164227066	0	0	0	0	0	1	1
Austria	Mexico	832	1046	1292	60771598.2	24880947	3629183.48133333	81016600	7613000	2572.8526202	17069.607628	93029600	7906600	4697.678254	25957.45237	107266600	8236200	8063.3929256	37822.449636	10003.113416246	0	0	0	0	0	1	1	10003.113416246	0	0	0	0	0	1	1	10003.113416246	0	0	0	0	1	1	1
Austria	Mongolia	993	1247	1542	855470.001876	565295	0	2091800	7613000	656.0694559	17069.607628	2318100	7906600	559.23680583	25957.45237	2578400	8236200	1249.36167612	37822.449636	6333.01165001068	0	0	0	0	0	0	1	6333.01165001068	0	0	0	0	0	1	1	6333.01165001068	0	0	0	0	0	1	1
Austria	Morocco	1061	1333	1647	1704617.47452436	1594117	116500.1	23814000	7613000	995.09631492	17069.607628	27083200	7906600	1322.3597368	25957.45237	30544700	8236200	2134.7219371	37822.449636	2436.89953921719	0	0	0	0	0	1	1	2436.89953921719	0	0	0	0	1	1	1	2436.89953921719	0	0	0	0	1	1	1
Austria	Mozambique	37	47	57	211053	179973	69473.5	13402000	7613000	240.85164272	17069.607628	16089000	7906600	193.06958725	25957.45237	21031300	8236200	324.69573591	37822.449636	7926.53350664825	0	0	0	0	0	0	1	7926.53350664825	0	0	0	0	0	1	1	7926.53350664825	0	0	0	0	0	1	1
Austria	Myanmar	39	49	60	11475472	91483	0	38030000	7613000	128.288575	17069.607628	42444900	7906600	164.3885479	25957.45237	46550300	8236200	389.09261835	37822.449636	7868.79219540787	0	0	0	0	0	1	1	7868.79219540787	0	0	0	0	0	1	1	7868.79219540787	0	0	0	0	0	1	1
Austria	Namibia	101	127	157	46524.8	224148	0	1304600	7613000	1767.0581698	17069.607628	1679400	7906600	2196.1024524	25957.45237	2104300	8236200	3385.3136312	37822.449636	7783.65116179962	0	0	0	0	0	0	1	7783.65116179962	0	0	0	0	0	1	1	7783.65116179962	0	0	0	0	0	1	1
Austria	Nauru	1	1	1	0	44467	0	8800	7613000	4695.656731	17069.607628	9900	7906600	3356.3145869	25957.45237	10000	8236200	3161.8267788	37822.449636	14095.4328012695	0	0	0	0	0	0	1	14095.4328012695	0	0	0	0	0	0	1	14095.4328012695	0	0	0	0	0	0	1
Austria	Nepal	323	406	502	13708.8	6002	14697.9	18197200	7613000	184.3631004	17069.607628	21911300	7906600	207.75986676	25957.45237	27519200	8236200	337.06152321	37822.449636	6294.5256564888	0	0	0	0	0	0	1	6294.5256564888	0	0	0	0	0	0	1	6294.5256564888	0	0	0	0	0	1	1
Austria	Netherlands	4668	5865	7247	1295796084.3908	2061792114	3289655900.09228	14706800	7613000	16162.355094	17069.607628	15450600	7906600	24183.335212	25957.45237	16316300	8236200	39906.178222	37822.449636	864.551277315807	0	0	0	0	1	1	1	864.551277315807	0	0	0	1	1	1	1	864.551277315807	0	0	0	1	1	1	1
Austria	New Zealand	244	306	379	8352677.42702034	6258417	1930674.49793148	3338800	7613000	11977.5907974	17069.607628	3673900	7906600	14877.064089	25957.45237	4148900	8236200	24945.75895	37822.449636	18097.6758325973	0	0	0	0	0	1	1	18097.6758325973	0	0	0	0	0	1	1	18097.6758325973	0	0	0	0	0	1	1
Austria	Nicaragua	115	144	178	32621179.1117272	22844002	11834599.5426537	3947800	7613000	692.97873772	17069.607628	4668400	7906600	708.2666704	25957.45237	5462900	8236200	940.04329982	37822.449636	9833.18903127746	0	0	0	0	0	1	1	9833.18903127746	0	0	0	0	0	1	1	9833.18903127746	0	0	0	0	0	1	1
Austria	Niger	17	22	27	128695.8028688	37100	27.8	7349000	7613000	312.80961224	17069.607628	9395800	7906600	218.80776332	25957.45237	13301300	8236200	272.25547611	37822.449636	3889.78024362354	0	0	0	0	0	1	1	3889.78024362354	0	0	0	0	0	1	1	3889.78024362354	0	0	0	0	0	1	1
Austria	Nigeria	4673	5872	7254	65173564.5996578	37192753	573690.342859543	92767400	7613000	365.9963094	17069.607628	111517400	7906600	305.77624043	25957.45237	141969300	8236200	862.35446206	37822.449636	4536.68699453144	0	0	0	0	0	1	1	4536.68699453144	0	0	0	0	0	1	1	4536.68699453144	0	0	0	0	0	1	1
Austria	Norway	533	669	827	817162.288730066	1151535	4290795.14425643	4203400	7613000	23205.80234	17069.607628	4374400	7906600	32784.080501	25957.45237	4670600	8236200	65987.716716	37822.449636	1459.52958453493	0	0	0	0	1	1	1	1459.52958453493	0	0	0	0	1	1	1	1459.52958453493	0	0	0	0	1	1	1
Austria	Oman	17	22	27	0	0	176887.5	1734000	7613000	5263.4964108	17069.607628	2181700	7906600	6485.736287	25957.45237	2490900	8236200	14171.0387775	37822.449636	4641.63538553314	0	0	0	0	0	0	1	4641.63538553314	0	0	0	0	0	1	1	4641.63538553314	0	0	0	0	0	1	1
Austria	Pakistan	2651	3331	4116	3485103.11789597	1338377	5930994.62366641	105304200	7613000	410.75808112	17069.607628	129406300	7906600	509.62914079	25957.45237	160309800	8236200	725.40717472	37822.449636	5147.64872073784	0	0	0	0	0	1	1	5147.64872073784	0	0	0	0	0	1	1	5147.64872073784	0	0	0	0	0	1	1
Austria	Panama	34	43	53	15059131.8460592	7507454	500686.5	2320000	7613000	2548.8145286	17069.607628	2707100	7906600	3446.1922094	25957.45237	3265900	8236200	5371.8536249	37822.449636	9680.37907333584	0	0	0	0	0	0	1	9680.37907333584	0	0	0	0	0	1	1	9680.37907333584	0	0	0	0	0	1	1
Austria	Papua New Guinea	33	41	51	11548825.2064806	7306147	1042645.485715	3962200	7613000	833.90766242	17069.607628	4795700	7906600	930.16877293	25957.45237	6177600	8236200	896.40384639	37822.449636	13659.16927244	0	0	0	0	0	0	1	13659.16927244	0	0	0	0	0	1	1	13659.16927244	0	0	0	0	0	1	1
Austria	Paraguay	125	158	195	37062773.115074	6730023	1114832.93614131	4024400	7613000	1126.74883476	17069.607628	4849600	7906600	1485.689859	25957.45237	5953500	8236200	1680.88119928	37822.449636	10862.5081932552	0	0	0	0	0	0	1	10862.5081932552	0	0	0	0	0	1	1	10862.5081932552	0	0	0	0	0	1	1
Austria	Peru	930	1168	1443	21242044.6	12815507	4224357.3693919	20796400	7613000	1465.984971	17069.607628	24022300	7906600	1989.8431914	25957.45237	27686100	8236200	3352.0726024	37822.449636	11075.1758646885	0	0	0	0	0	1	1	11075.1758646885	0	0	0	0	0	1	1	11075.1758646885	0	0	0	0	0	1	1
Austria	Philippines	7633	9589	11847	28596725.5839066	20913974	1270587.26195546	58577400	7613000	707.74469284	17069.607628	70121700	7906600	1052.51146203	25957.45237	86227700	8236200	1428.30415193	37822.449636	10105.7328239708	0	0	0	0	0	1	1	10105.7328239708	0	0	0	0	0	1	1	10105.7328239708	0	0	0	0	0	1	1
Austria	Poland	33851	42528	56421	83114062.463213	57315722	403990938.101225	37772600	7613000	1887.5671808	17069.607628	38327400	7906600	3504.17137	25957.45237	38213900	8236200	8787.258925	37822.449636	548.749204999304	0	0	0	0	0	1	1	548.749204999304	0	0	0	0	1	1	1	548.749204999304	0	0	0	0	1	1	1
Austria	Portugal	949	1192	1473	4703628.73492824	2259025	8165448.2450791	9936200	7613000	5607.5191802	17069.607628	10142100	7906600	10878.5966146	25957.45237	10547300	8236200	18331.763507	37822.449636	2194.5905998066	0	0	0	0	1	1	1	2194.5905998066	0	0	0	1	1	1	1	2194.5905998066	0	0	0	1	1	1	1
Austria	Puerto Rico	3	4	5	1034048.15914576	207614	0	3468600	7613000	8133.240622	17069.607628	3706100	7906600	13172.0547417	25957.45237	3780700	8236200	22928.94746	37822.449636	7886.69644983787	0	0	0	0	0	0	1	7886.69644983787	0	0	0	0	0	0	1	7886.69644983787	0	0	0	0	0	0	1
Austria	Qatar	15	18	22	0	2642	122.7	438200	7613000	13812.008066	17069.607628	520900	7906600	18513.52581	25957.45237	1033100	8236200	54055.458085	37822.449636	4041.46818561449	0	0	0	0	0	0	1	4041.46818561449	0	0	0	0	0	1	1	4041.46818561449	0	0	0	0	0	1	1
Austria	Republic of Moldova	980	1231	1521	0	6885849	13186231.1829824	0	7613000	0	17069.607628	3852400	7906600	378.19244411	25957.45237	3769800	8236200	968.29917235	37822.449636	1026.71034117751	0	0	0	0	0	0	1	1026.71034117751	0	0	0	0	0	0	1	1026.71034117751	0	0	0	0	0	1	1
Austria	Romania	24968	31368	60079	43184724.8179444	44384823	57913554.3705784	23061000	7613000	2412.8502292	17069.607628	22656800	7906600	1487.80676781	25957.45237	21761600	8236200	5281.5965805	37822.449636	840.026620775175	0	0	0	0	0	1	1	840.026620775175	0	0	0	0	1	1	1	840.026620775175	0	0	0	0	1	1	1
Austria	Russian Federation	17059	21433	26481	0	68604805	112800389.036519	0	7613000	0	17069.607628	133379900	7906600	2159.5581238	25957.45237	144070200	8236200	6330.6361082	37822.449636	2527.12280513782	0	0	0	0	0	0	1	2527.12280513782	0	0	0	0	0	0	1	2527.12280513782	0	0	0	0	0	0	1
Austria	Rwanda	117	146	181	878750.4	1713070	663999.6	6844600	7613000	361.53207134	17069.607628	6525300	7906600	267.52952232	25957.45237	9431400	8236200	334.01616991	37822.449636	5738.47016585884	0	0	0	0	0	1	1	5738.47016585884	0	0	0	0	0	1	1	5738.47016585884	0	0	0	0	0	1	1
Austria	Saint Kitts and Nevis	1	2	2	4757.6	68199	0	41200	7613000	3078.3196976	17069.607628	43400	7906600	5578.6986584	25957.45237	49500	8236200	9152.4458315	37822.449636	7631.14395747223	0	0	0	0	0	0	1	7631.14395747223	0	0	0	0	0	1	1	7631.14395747223	0	0	0	0	0	1	1
Austria	San Marino	1	1	1	0	47	0	23600	7613000	18032.027704	17069.607628	25700	7906600	27406.524249	25957.45237	30100	8236200	44651.273289	37822.449636	508.31237247715	0	0	0	0	0	0	1	508.31237247715	0	0	0	1	0	0	1	508.31237247715	0	0	0	1	0	0	1
Austria	Sao Tome and Principe	1	2	2	6023459.558268	953395	0	111000	7613000	997.43828044	17069.607628	129400	7906600	799.01379608	25957.45237	154000	8236200	877.15558077	37822.449636	5359.89411544609	0	0	0	0	0	0	1	5359.89411544609	0	0	0	0	0	0	1	5359.89411544609	0	0	0	0	0	0	1
Austria	Saudi Arabia	263	331	408	90609.42652594	79058	22705.4	15023200	7613000	6274.0406582	17069.607628	18483700	7906600	8058.9838026	25957.45237	24246100	8236200	12856.5322823	37822.449636	3675.85384855461	0	0	0	0	0	0	1	3675.85384855461	0	0	0	0	0	0	1	3675.85384855461	0	0	0	0	0	1	1
Austria	Senegal	184	232	286	1110458.58938717	1293185	2860553.2	6824600	7613000	752.83162804	17069.607628	8478700	7906600	619.67083868	25957.45237	11050600	8236200	829.29659835	37822.449636	4743.18545600023	0	0	0	0	0	1	1	4743.18545600023	0	0	0	0	0	1	1	4743.18545600023	0	0	0	0	0	1	1
Austria	Seychelles	24	30	37	0	183045	0	69400	7613000	5061.360488	17069.607628	75200	7906600	8544.5988612	25957.45237	83800	8236200	10799.1660676	37822.449636	7045.59967608643	0	0	0	0	0	0	1	7045.59967608643	0	0	0	0	0	0	1	7045.59967608643	0	0	0	0	0	0	1
Austria	Sierra Leone	147	185	229	407902.4	55854	0	3830200	7613000	289.5560712	17069.607628	3967200	7906600	286.15130437	25957.45237	5166900	8236200	321.13915749	37822.449636	5115.92638041	0	0	0	0	0	1	1	5115.92638041	0	0	0	0	0	1	1	5115.92638041	0	0	0	0	0	1	1
Austria	Singapore	158	199	245	6217714.33431904	3153355	52484.29987996	2886200	7613000	9427.6978192	17069.607628	3521700	7906600	21831.777029	25957.45237	4432400	8236200	31665.436237	37822.449636	9808.07215458984	0	0	0	0	0	1	1	9808.07215458984	0	0	0	0	0	1	1	9808.07215458984	0	0	0	0	0	1	1
Austria	Slovakia	14965	18802	23230	0	43529017	590377829.695801	0	7613000	0	17069.607628	4303300	7906600	2870.6492684	25957.45237	5425800	8236200	10466.0067579	37822.449636	294.769296088028	1	0	1	0	0	1	1	294.769296088028	1	0	1	0	1	1	1	294.769296088028	1	0	1	0	1	1	1
Austria	Slovenia	12724	15986	15311	0	42053382	166531032.136853	0	7613000	0	17069.607628	1771500	7906600	8522.7094916	25957.45237	2006400	8236200	18863.694279	37822.449636	240.515583980036	1	0	1	0	0	0	1	240.515583980036	1	0	1	0	1	1	1	240.515583980036	1	0	1	0	1	1	1
Austria	Solomon Islands	8	10	12	1620524.652732	2157945	0	293200	7613000	573.64193004	17069.607628	362300	7906600	916.76841869	25957.45237	477400	8236200	938.78953798	37822.449636	14593.492396648	0	0	0	0	0	0	1	14593.492396648	0	0	0	0	0	1	1	14593.492396648	0	0	0	0	0	1	1
Austria	Somalia	670	841	1039	36493.8	0	0	6494600	7613000	142.27063662	17069.607628	6762600	7906600	190.781031401	25957.45237	8455400	8236200	222.85356061	37822.449636	5689.44149974346	0	0	0	0	0	0	1	5689.44149974346	0	0	0	0	0	0	1	5689.44149974346	0	0	0	0	0	0	1
Austria	South Africa	1538	1933	2388	13696730.8227184	10299884	1678928.98590971	35231000	7613000	2551.7963546	17069.607628	41534800	7906600	3280.9670858	25957.45237	47943300	8236200	4821.9661378	37822.449636	8653.42916028557	0	0	0	0	0	1	1	8653.42916028557	0	0	0	0	1	1	1	8653.42916028557	0	0	0	0	1	1	1
Austria	Spain	2271	2853	3524	124489608.987603	93114361	160863505.971	38741400	7613000	9504.7941826	17069.607628	39511400	7906600	14650.131998	25957.45237	43578200	8236200	26134.03366	37822.449636	1703.05461074486	0	0	0	0	1	1	1	1703.05461074486	0	0	0	1	1	1	1	1703.05461074486	0	0	0	1	1	1	1
Austria	Sri Lanka	540	679	839	11462872.3882829	11791019	1813024.97752236	16893600	7613000	418.93956352	17069.607628	18216300	7906600	735.53158754	25957.45237	19921700	8236200	1440.04500506	37822.449636	7543.91117273636	0	0	0	0	0	1	1	7543.91117273636	0	0	0	0	0	1	1	7543.91117273636	0	0	0	0	0	1	1
Austria	Sudan	158	199	245	5434110.0390722	980323	5698.6	25312200	7613000	442.54990684	17069.607628	30590900	7906600	356.27645066	25957.45237	39056300	8236200	1067.21905016	37822.449636	4023.7511474287	0	0	0	0	0	0	1	4023.7511474287	0	0	0	0	0	0	1	4023.7511474287	0	0	0	0	0	0	1
Austria	Suriname	11	14	17	2028408.5571835	503	0	393800	7613000	2362.2451942	17069.607628	439300	7906600	1831.0017149	25957.45237	500700	8236200	4143.9718354	37822.449636	8070.74106348877	0	0	0	0	0	1	1	8070.74106348877	0	0	0	0	0	1	1	8070.74106348877	0	0	0	0	0	1	1
Austria	Swaziland	13	17	20	308851.75809816	158855	0	800400	7613000	996.5001394	17069.607628	976200	7906600	1486.0595569	25957.45237	1120200	8236200	2268.2005433	37822.449636	8435.48915343456	0	0	0	0	0	0	1	8435.48915343456	0	0	0	0	0	1	1	8435.48915343456	0	0	0	0	0	1	1
Austria	Sweden	1956	2457	3036	6051466.6822742	13829940	42309772.0617198	8462400	7613000	22547.805362	17069.607628	8791800	7906600	28308.269763	25957.45237	9090100	8236200	40966.811241	37822.449636	1228.47328910894	0	0	0	0	1	1	1	1228.47328910894	0	0	0	0	1	1	1	1228.47328910894	0	0	0	0	1	1	1
Austria	Switzerland	8704	10935	13511	222734001.471944	209723123	224818113.265751	6577400	7613000	28517.53679	17069.607628	6999500	7906600	38309.066855	25957.45237	7439400	8236200	52782.770581	37822.449636	576.414663625145	1	1	0	0	1	1	1	576.414663625145	1	1	0	0	1	1	1	576.414663625145	1	1	0	0	1	1	1
Austria	Syrian Arab Republic	1828	2297	2838	695863.3085946	4005693	2235604.61391666	11618800	7613000	915.82588788	17069.607628	14330900	7906600	1075.09433574	25957.45237	18579800	8236200	1875.5884146	37822.449636	2314.32520193233	0	0	0	0	0	0	1	2314.32520193233	0	0	0	0	1	0	1	2314.32520193233	0	0	0	0	1	0	1
Austria	Tajikistan	157	197	243	0	8883484	13153197	0	7613000	0	17069.607628	5270400	7906600	197.30001543	25957.45237	6518200	8236200	461.45534867	37822.449636	4385.97093022575	0	0	0	0	0	0	1	4385.97093022575	0	0	0	0	0	0	1	4385.97093022575	0	0	0	0	0	0	1
Austria	Thailand	3088	3879	4792	26931133.637907	30949835	14993696.7733658	55287400	7613000	1126.10389608	17069.607628	60180200	7906600	2222.2751608	25957.45237	66783800	8236200	3020.4161367	37822.449636	8546.01858215179	0	0	0	0	0	1	1	8546.01858215179	0	0	0	0	0	1	1	8546.01858215179	0	0	0	0	0	1	1
Austria	The former Yugoslav Republic of Macedonia	12075	15170	18743	0	529160	1037879.46675668	0	7613000	0	17069.607628	1775300	7906600	1633.6681462	25957.45237	2039900	8236200	3252.3231524	37822.449636	857.22353207016	0	0	0	0	0	0	1	857.22353207016	0	0	0	0	0	0	1	857.22353207016	0	0	0	0	1	1	1
Austria	Togo	120	151	187	9527635.8	2320315	417460.1	3471200	7613000	406.21688668	17069.607628	4204000	7906600	363.02772058	25957.45237	5473300	8236200	409.97639617	37822.449636	4724.13548603973	0	0	0	0	0	1	1	4724.13548603973	0	0	0	0	0	1	1	4724.13548603973	0	0	0	0	0	1	1
Austria	Tonga	4	5	6	0	28271	0	94600	7613000	1371.01042762	17069.607628	96300	7906600	2052.4139692	25957.45237	101300	8236200	2637.9622437	37822.449636	16872.6536440094	0	0	0	0	0	0	1	16872.6536440094	0	0	0	0	0	0	1	16872.6536440094	0	0	0	0	0	0	1
Austria	Trinidad and Tobago	38	48	59	1800	8657178	228.3	1200600	7613000	3911.1293514	17069.607628	1262000	7906600	4595.4663905	25957.45237	1318500	8236200	12520.9991223	37822.449636	8159.75726232452	0	0	0	0	0	1	1	8159.75726232452	0	0	0	0	0	1	1	8159.75726232452	0	0	0	0	0	1	1
Austria	Tunisia	2033	2554	3155	1075877.8084846	5727497	2651867.99243243	7867400	7613000	1433.6007764	17069.607628	8962100	7906600	2150.1310448	25957.45237	9986900	8236200	3403.8125112	37822.449636	1402.27340716181	0	0	0	0	0	1	1	1402.27340716181	0	0	0	0	1	1	1	1402.27340716181	0	0	0	0	1	1	1
Austria	Turkey	88108	110695	158045	110780300.532789	87182827	113811961.600917	52270400	7613000	2617.4279448	17069.607628	59348600	7906600	3947.3544956	25957.45237	68628800	8236200	6995.7213861	37822.449636	1640.47737277203	0	0	0	0	0	1	1	1640.47737277203	0	0	0	0	1	1	1	1640.47737277203	0	0	0	0	1	1	1
Austria	Turkmenistan	77	97	120	0	10981489	2767236	0	7613000	0	17069.607628	3810700	7906600	624.1064594	25957.45237	4784600	8236200	2917.8197786	37822.449636	3653.32849221954	0	0	0	0	0	0	1	3653.32849221954	0	0	0	0	0	0	1	3653.32849221954	0	0	0	0	0	0	1
Austria	Uganda	150	189	234	13104988.2	12698961	2319779.7292114	16497800	7613000	328.02340662	17069.607628	21191900	7906600	265.25798187	25957.45237	29021500	8236200	381.24881066	37822.449636	5516.55226695251	0	0	0	0	0	1	1	5516.55226695251	0	0	0	0	0	1	1	5516.55226695251	0	0	0	0	0	1	1
Austria	Ukraine	4534	5696	7038	0	15977651	156997654.704174	0	7613000	0	17069.607628	45491800	7906600	885.70743252	25957.45237	46835100	8236200	2083.68042178	37822.449636	1338.28549321566	0	0	0	0	0	0	1	1338.28549321566	0	0	0	0	0	0	1	1338.28549321566	0	0	0	0	0	0	1
Austria	United Arab Emirates	97	121	150	33573.3890486	8425	3162706.68069196	1615000	7613000	24510.233292	17069.607628	2439900	7906600	28562.436656	25957.45237	4825900	8236200	41260.436673	37822.449636	4324.89105693665	0	0	0	0	0	0	1	4324.89105693665	0	0	0	0	0	1	1	4324.89105693665	0	0	0	0	0	1	1
Austria	United Kingdom	6067	7622	9416	40777584.9230553	87987289	142904045.845461	57116000	7613000	14027.498276	17069.607628	58308000	7906600	21255.125324	25957.45237	60682500	8236200	35903.712401	37822.449636	1290.5612939024	0	0	0	0	1	1	1	1290.5612939024	0	0	0	0	1	1	1	1290.5612939024	0	0	0	0	1	1	1
Austria	United Republic of Tanzania	86	109	134	16115283.68335	6912810	1515377.35833451	23965600	7613000	228.91309116	17069.607628	30272200	7906600	243.56925137	25957.45237	39578100	8236200	398.14746604	37822.449636	6380.01074378204	0	0	0	0	0	1	1	6380.01074378204	0	0	0	0	0	1	1	6380.01074378204	0	0	0	0	0	1	1
Austria	United States of America	6088	7649	9451	188283396.743252	99337135	35001340.169966	248399200	7613000	20411.012202	17069.607628	268449800	7906600	28654.416256	25957.45237	298109500	8236200	42193.053703	37822.449636	8124.25543296432	0	0	0	0	0	1	1	8124.25543296432	0	0	0	0	0	1	1	8124.25543296432	0	0	0	0	0	1	1
Austria	Uruguay	155	195	241	2201158.88794808	2575664	613996.2461032	3068800	7613000	2661.2205122	17069.607628	3231600	7906600	6206.4579786	25957.45237	3335200	8236200	6705.7709864	37822.449636	11567.9810474373	0	0	0	0	0	1	1	11567.9810474373	0	0	0	0	0	1	1	11567.9810474373	0	0	0	0	0	1	1
Austria	USSR	30357	0	0	309961149.633244	18116156	0	284882400	7613000	2769.2917884	17069.607628	29030500	7906600	238.9129	25957.45237	0	8236200	0	37822.449636	2527.12280513782	0	0	0	0	0	0	1	2527.12280513782	0	0	0	0	0	0	1	2527.12280513782	0	0	0	0	0	0	1
Austria	Uzbekistan	415	522	645	0	53994983	28857794.8	0	7613000	0	17069.607628	20934800	7906600	557.15258525	25957.45237	26156500	8236200	740.72865993	37822.449636	4215.69847360172	0	0	0	0	0	0	1	4215.69847360172	0	0	0	0	0	0	1	4215.69847360172	0	0	0	0	0	0	1
Austria	Vanuatu	4	5	6	1649.33088404	0	0	139600	7613000	1091.23056234	17069.607628	168900	7906600	1498.4865934	25957.45237	214300	8236200	2038.8640472	37822.449636	15792.493527066	0	0	0	0	0	0	1	15792.493527066	0	0	0	0	0	0	1	15792.493527066	0	0	0	0	0	0	1
Austria	Venezuela (Bolivarian Republic of)	504	633	782	8648010	2733274	62243	18712200	7613000	2702.7417934	17069.607628	22262600	7906600	3378.4487545	25957.45237	26896300	8236200	7276.3012019	37822.449636	8668.33347334366	0	0	0	0	0	1	1	8668.33347334366	0	0	0	0	0	1	1	8668.33347334366	0	0	0	0	0	1	1
Austria	Viet Nam	1842	2314	2859	22758247.800018	40573327	9274775.93609203	64354600	7613000	89.739901222	17069.607628	74161500	7906600	273.9261249	25957.45237	83671600	8236200	744.13983636	37822.449636	8966.1162043087	0	0	0	0	0	0	1	8966.1162043087	0	0	0	0	0	0	1	8966.1162043087	0	0	0	0	0	0	1
Austria	Yemen	52	65	81	0	0	468910.2	11005800	7613000	147.54886274	17069.607628	15286100	7906600	407.89657294	25957.45237	21043600	8236200	932.52983516	37822.449636	4591.19410045338	0	0	0	0	0	0	1	4591.19410045338	0	0	0	0	0	0	1	4591.19410045338	0	0	0	0	0	0	1
Austria	Yugoslav SFR	268384	0	0	71030641.4539247	3700667	0	12578000	7613000	2983.490776	17069.607628	1256400	7906600	531.8212	25957.45237	0	8236200	0	37822.449636	612.028897167158	0	0	0	0	0	1	1	612.028897167158	0	0	0	0	0	0	1	612.028897167158	0	0	0	0	0	0	1
Austria	Zambia	63	79	97	34294.13329288	322638	233542.4	7430200	7613000	410.3980839	17069.607628	9083900	7906600	371.7736107	25957.45237	11673300	8236200	751.84053759	37822.449636	7037.28970895348	0	0	0	0	0	1	1	7037.28970895348	0	0	0	0	0	1	1	7037.28970895348	0	0	0	0	0	1	1
Austria	Zimbabwe	165	207	255	40944607.06316	13701255	1357370.1	9840400	7613000	1024.8816899	17069.607628	11730800	7906600	814.54105914	25957.45237	12547300	8236200	513.12787034	37822.449636	7560.0969789526	0	0	0	0	0	1	1	7560.0969789526	0	0	0	0	0	1	1	7560.0969789526	0	0	0	0	0	1	1
Azerbaijan	Belarus	17276	16822	14598	0	45150	24649846.3812055	0	0	0	0	9193700	7032800	1270.8261547	478.91831276	9800500	8663800	3544.0784831	2702.74577107	2152.44193306751	0	0	0	0	0	0	0	2152.44193306751	0	0	0	0	1	0	0	2152.44193306751	0	0	0	0	1	0	0
Azerbaijan	Bulgaria	194	157	129	0	69493	3640204.30574225	8902800	0	2271.3898854	0	8342500	7032800	1334.72441823	478.91831276	7716700	8663800	4284.7408638	2702.74577107	2004.40200591488	0	0	0	0	0	0	0	2004.40200591488	0	0	0	0	0	1	0	2004.40200591488	0	0	0	0	0	1	0
Azerbaijan	China, mainland	441	393	400	0	636677	4105887.7817476	1135733200	0	350.00406046	0	1246060700	7032800	673.08517638	478.91831276	1340700600	8663800	2332.3029115	2702.74577107	5870.10232231979	0	0	0	0	0	0	0	5870.10232231979	0	0	0	0	0	0	0	5870.10232231979	0	0	0	0	0	1	0
Azerbaijan	Estonia	884	927	843	0	636325	946552.980496616	0	0	0	0	1289700	7032800	3061.6963701	478.91831276	1347800	8663800	11163.9983131	2702.74577107	2646.77638944731	0	0	0	0	0	0	0	2646.77638944731	0	0	0	0	0	1	0	2646.77638944731	0	0	0	0	0	1	0
Azerbaijan	Finland	207	214	172	0	2587476	2133074.04086513	4952800	0	21175.774558	0	5104900	7032800	23234.462288	478.91831276	5264200	8663800	38166.427557	2702.74577107	2837.00831388149	0	0	0	0	0	1	0	2837.00831388149	0	0	0	0	0	1	0	2837.00831388149	0	0	0	0	0	1	0
Azerbaijan	Georgia	5924	5516	4799	0	3804409	92339412.7169033	0	0	0	0	4515900	7032800	559.59693824	478.91831276	4485700	8663800	1696.16716891	2702.74577107	465.384772744226	1	0	0	0	0	0	0	465.384772744226	1	0	0	0	1	1	0	465.384772744226	1	0	0	0	1	1	0
Azerbaijan	Germany	8729	5009	2673	0	30498257	13818746.1377722	78350600	0	17069.165766	0	81585200	7032800	26146.178627	478.91831276	82459900	8663800	34238.186892	2702.74577107	3218.32744715843	0	0	0	0	0	1	0	3218.32744715843	0	0	0	0	0	1	0	3218.32744715843	0	0	0	0	0	1	0
Azerbaijan	Hungary	163	148	128	0	5402490	3474390.29212603	10434400	0	2997.096273	0	10305300	7032800	4217.710005	478.91831276	10079100	8663800	10663.9993486	2702.74577107	2483.52839036236	0	0	0	0	0	1	0	2483.52839036236	0	0	0	0	0	1	0	2483.52839036236	0	0	0	0	0	1	0
Azerbaijan	Kazakhstan	21977	21770	18992	0	288758123	1893683253.251	0	0	0	0	14127300	7032800	1233.3464086	478.91831276	15329400	8663800	4886.7669469	2702.74577107	2083.3306079833	0	0	0	0	0	0	0	2083.3306079833	0	0	0	0	1	0	0	2083.3306079833	0	0	0	0	1	0	0
Azerbaijan	Kyrgyzstan	3513	3473	3035	0	328273	3487128.3025482	0	0	0	0	4219400	7032800	321.18132729	478.91831276	5109100	8663800	597.98201052	2702.74577107	2125.87280101166	0	0	0	0	0	0	0	2125.87280101166	0	0	0	0	1	1	0	2125.87280101166	0	0	0	0	1	1	0
Azerbaijan	Latvia	1445	1487	1326	0	709346	3828914.8031936	0	0	0	0	2231400	7032800	2182.1079223	478.91831276	2303500	8663800	8304.8421637	2702.74577107	2549.12482158699	0	0	0	0	0	0	0	2549.12482158699	0	0	0	0	0	1	0	2549.12482158699	0	0	0	0	0	1	0
Azerbaijan	Lithuania	3789	4199	3889	0	5691713	3778174.40537806	0	0	0	0	3240000	7032800	2215.8364702	478.91831276	3403900	8663800	8402.9572712	2702.74577107	2467.48556127701	0	0	0	0	0	0	0	2467.48556127701	0	0	0	0	0	0	0	2467.48556127701	0	0	0	0	0	1	0
Azerbaijan	Poland	3967	4811	4715	0	20337124	64420607.5059466	37772600	0	1887.5671808	0	38327400	7032800	3504.17137	478.91831276	38213900	8663800	8787.258925	2702.74577107	2585.45827874889	0	0	0	0	0	1	0	2585.45827874889	0	0	0	0	0	1	0	2585.45827874889	0	0	0	0	0	1	0
Azerbaijan	Republic of Korea	862	599	357	0	3378	321552.77928106	42056600	0	4524.7932598	0	44759700	7032800	9923.4646346	478.91831276	47178100	8663800	17068.81502	2702.74577107	6621.2362277874	0	0	0	0	0	1	0	6621.2362277874	0	0	0	0	0	1	0	6621.2362277874	0	0	0	0	0	1	0
Azerbaijan	Republic of Moldova	4616	4533	3904	0	18460625	15035351.3122487	0	0	0	0	3852400	7032800	378.19244411	478.91831276	3769800	8663800	968.29917235	2702.74577107	1772.82207439661	0	0	0	0	0	0	0	1772.82207439661	0	0	0	0	1	0	0	1772.82207439661	0	0	0	0	1	1	0
Azerbaijan	Romania	408	629	708	0	3900346	11647397.3	23061000	0	2412.8502292	0	22656800	7032800	1487.80676781	478.91831276	21761600	8663800	5281.5965805	2702.74577107	1984.30419437828	0	0	0	0	0	1	0	1984.30419437828	0	0	0	0	0	1	0	1984.30419437828	0	0	0	0	0	1	0
Azerbaijan	Russian Federation	199818	190275	163996	0	215476042	1703269824.59414	0	0	0	0	133379900	7032800	2159.5581238	478.91831276	144070200	8663800	6330.6361082	2702.74577107	2078.48847626438	1	0	1	0	0	0	0	2078.48847626438	1	0	1	0	1	0	0	2078.48847626438	1	0	1	0	1	0	0
Azerbaijan	Tajikistan	3457	3237	3238	0	0	281625.90231584	0	0	0	0	5270400	7032800	197.30001543	478.91831276	6518200	8663800	461.45534867	2702.74577107	1747.16268728485	0	0	0	0	0	0	0	1747.16268728485	0	0	0	0	1	0	0	1747.16268728485	0	0	0	0	1	0	0
Azerbaijan	Turkey	477	890	1544	0	134300576	238554495.118678	52270400	0	2617.4279448	0	59348600	7032800	3947.3544956	478.91831276	68628800	8663800	6995.7213861	2702.74577107	1463.23288828905	1	0	0	0	0	1	0	1463.23288828905	1	0	0	0	0	1	0	1463.23288828905	1	0	0	0	0	1	0
Azerbaijan	Turkmenistan	1683	1654	1470	0	7806	1379923.4	0	0	0	0	3810700	7032800	624.1064594	478.91831276	4784600	8663800	2917.8197786	2702.74577107	922.870020254397	0	0	0	0	0	0	0	922.870020254397	0	0	0	0	1	0	0	922.870020254397	0	0	0	0	0	0	0
Azerbaijan	Ukraine	48708	46408	39286	0	11232049	694194834.421347	0	0	0	0	45491800	7032800	885.70743252	478.91831276	46835100	8663800	2083.68042178	2702.74577107	1566.31228802175	0	0	0	0	0	0	0	1566.31228802175	0	0	0	0	1	0	0	1566.31228802175	0	0	0	0	1	0	0
Azerbaijan	Uzbekistan	10538	13432	13478	0	12589	30028729.3872486	0	0	0	0	20934800	7032800	557.15258525	478.91831276	26156500	8663800	740.72865993	2702.74577107	1645.67745378504	0	0	0	0	0	0	0	1645.67745378504	0	0	0	0	1	0	0	1645.67745378504	0	0	0	0	1	0	0
Azerbaijan	Viet Nam	213	159	160	0	34827	1620514.0440555	64354600	0	89.739901222	0	74161500	7032800	273.9261249	478.91831276	83671600	8663800	744.13983636	2702.74577107	6303.63248324051	0	0	0	0	0	0	0	6303.63248324051	0	0	0	0	0	0	0	6303.63248324051	0	0	0	0	0	0	0
Bahamas	Antigua and Barbuda	13	8	11	26999.1162424	0	8845.33485803	63200	247400	5179.5018814	12699.072674	69800	280700	7605.2482255	16297.689218	84400	322000	11173.2925971	23354.030649	1858.85465083675	0	1	0	0	1	1	0	1858.85465083675	0	1	0	0	1	1	0	1858.85465083675	0	1	0	0	1	1	0
Bahamas	Argentina	8	9	93	3260829.4	871281	568324.95789	31727800	247400	3525.2422908	12699.072674	35050000	280700	7407.0890572	16297.689218	38856200	322000	5935.3504703	23354.030649	6760.75744365158	0	0	0	0	0	1	0	6760.75744365158	0	0	0	0	0	1	0	6760.75744365158	0	0	0	0	0	1	0
Bahamas	Aruba	6	5	5	0	0	21.4	61800	247400	12123.552398	12699.072674	79600	280700	17023.320808	16297.689218	101100	322000	22878.558385	23354.030649	1634.5150023407	0	0	0	0	0	0	0	1634.5150023407	0	0	0	0	0	0	0	1634.5150023407	0	0	0	0	0	0	0
Bahamas	Australia	27	68	73	3232905.83099408	5385200	10152752.35	16588400	247400	16363.568902	12699.072674	18230900	280700	21073.037878	16297.689218	20688200	322000	38061.199313	23354.030649	15783.8239991535	0	1	0	0	0	1	0	15783.8239991535	0	1	0	0	0	1	0	15783.8239991535	0	1	0	0	0	1	0
Bahamas	Austria	15	23	29	6814	73796	97914.0696371	7613000	247400	17069.607628	12699.072674	7906600	280700	25957.45237	16297.689218	8236200	322000	37822.449636	23354.030649	8145.73517771225	0	0	0	0	0	1	0	8145.73517771225	0	0	0	0	0	1	0	8145.73517771225	0	0	0	0	0	1	0
Bahamas	Barbados	233	113	102	7999	1036	21803.30561976	258000	247400	6762.84352	12699.072674	263900	280700	8788.4988857	16297.689218	270800	322000	13132.793166	23354.030649	2315.39454302688	0	1	0	0	1	1	0	2315.39454302688	0	1	0	0	1	1	0	2315.39454302688	0	1	0	0	1	1	0
Bahamas	Belgium	8	21	30	726328.025	978240	625902.825117922	9851089.2	247400	15994.43819	12699.072674	10061878.5	280700	24367.569705	16297.689218	10452800	322000	36656.559306	23354.030649	7300.8757112114	0	0	0	0	0	1	0	7300.8757112114	0	0	0	0	0	1	0	7300.8757112114	0	0	0	0	0	1	0
Bahamas	Belize	31	14	19	0	5729	1120.9968	180200	247400	1751.9423996	12699.072674	223100	280700	2717.2167005	16297.689218	284100	322000	4046.3947035	23354.030649	1436.62788188057	0	1	0	0	1	1	0	1436.62788188057	0	1	0	0	1	1	0	1436.62788188057	0	1	0	0	1	1	0
Bahamas	Bermuda	34	14	25	0	177	176.9945905	59000	247400	30784.703044	12699.072674	61500	280700	43722.155161	16297.689218	64200	322000	78005.182998	23354.030649	1470.89558347778	0	1	0	1	0	0	0	1470.89558347778	0	1	0	1	0	0	0	1470.89558347778	0	1	0	1	0	0	0
Bahamas	Brazil	36	49	93	53589178	716419	4904088.01124719	144409800	247400	2102.8197788	12699.072674	163194500	280700	3811.205794	16297.689218	186515100	322000	5793.6694108	23354.030649	6013.86028391952	0	0	0	0	0	1	0	6013.86028391952	0	0	0	0	0	1	0	6013.86028391952	0	0	0	0	0	1	0
Bahamas	Bulgaria	0	0	13	0	0	63382.19196099	8902800	247400	2271.3898854	12699.072674	8342500	280700	1334.72441823	16297.689218	7716700	322000	4284.7408638	23354.030649	9070.26382208405	0	0	0	0	0	0	0	9070.26382208405	0	0	0	0	0	1	0	9070.26382208405	0	0	0	0	0	1	0
Bahamas	Canada	726	1420	1273	15938661.0533749	11051727	14323077.7851658	26942400	247400	17962.853468	12699.072674	29405100	280700	20897.697184	16297.689218	32471000	322000	35370.23692	23354.030649	2797.15974799528	0	1	0	0	0	1	0	2797.15974799528	0	1	0	0	0	1	0	2797.15974799528	0	1	0	0	0	1	0
Bahamas	Chile	9	8	25	0	188913	178664.764734978	12741400	247400	2080.76524	12699.072674	14478200	280700	4443.9552573	16297.689218	16375000	322000	7680.6723232	23354.030649	6560.25145976715	0	0	0	0	0	1	0	6560.25145976715	0	0	0	0	0	1	0	6560.25145976715	0	0	0	0	0	1	0
Bahamas	China, mainland	67	98	137	0	25414	115733.1	1135733200	247400	350.00406046	12699.072674	1246060700	280700	673.08517638	16297.689218	1340700600	322000	2332.3029115	23354.030649	13048.7151150482	0	0	0	0	0	0	0	13048.7151150482	0	0	0	0	0	0	0	13048.7151150482	0	0	0	0	0	1	0
Bahamas	Colombia	28	35	134	30896.6	386081	1023529.7	31915200	247400	1684.8204242	12699.072674	36793800	280700	2596.002969	16297.689218	43366400	322000	3844.2720387	23354.030649	2185.91347182159	0	0	0	0	0	1	0	2185.91347182159	0	0	0	0	0	1	0	2185.91347182159	0	0	0	0	0	1	0
Bahamas	Costa Rica	10	69	49	0	20973	4298519.3	2917400	247400	2128.330236	12699.072674	3522500	280700	3315.5950693	16297.689218	4339800	322000	5318.0824637	23354.030649	1850.41455241432	0	0	0	0	0	1	0	1850.41455241432	0	0	0	0	0	1	0	1850.41455241432	0	0	0	0	0	1	0
Bahamas	Cuba	48	116	278	597.6	6397	53699.53734518	10364600	247400	2556.5963518	12699.072674	10906500	280700	2406.8888109	16297.689218	11233400	322000	4275.5937672	23354.030649	549.682117733002	0	0	0	0	0	1	0	549.682117733002	0	0	0	0	0	1	0	549.682117733002	0	0	0	0	0	1	0
Bahamas	Czech Republic	5	4	4	0	234	14111.9	0	247400	0	12699.072674	8235000	280700	4386.9071652	16297.689218	10294100	322000	13853.1271089	23354.030649	8095.41475404358	0	0	0	0	0	1	0	8095.41475404358	0	0	0	0	0	1	0	8095.41475404358	0	0	0	0	0	1	0
Bahamas	Denmark	8	39	9	1433723.48011467	524256	2562347.09912233	5124800	247400	21570.503072	12699.072674	5245600	280700	30971.888334	16297.689218	5441400	322000	47590.494661	23354.030649	7641.26913254623	0	0	0	0	0	1	0	7641.26913254623	0	0	0	0	0	1	0	7641.26913254623	0	0	0	0	0	1	0
Bahamas	Dominica	35	49	41	0	0	1813.78521466	71800	247400	2358.5924222	12699.072674	70700	280700	3863.2594146	16297.689218	68600	322000	5759.6897534	23354.030649	2011.73438149548	0	1	0	0	1	0	0	2011.73438149548	0	1	0	0	1	1	0	2011.73438149548	0	1	0	0	1	1	0
Bahamas	Dominican Republic	44	88	218	17915.7333333333	554	37299.275364441	6908000	247400	1048.13877148	12699.072674	7976900	280700	2044.92524	16297.689218	9329500	322000	3659.2337131	23354.030649	1058.64236339192	0	0	0	0	0	1	0	1058.64236339192	0	0	0	0	0	1	0	1058.64236339192	0	0	0	0	0	1	0
Bahamas	Ecuador	10	16	33	0	497	1854440.07621932	9792600	247400	1126.9743304	12699.072674	11454100	280700	1572.9401897	16297.689218	13521600	322000	2896.0840321	23354.030649	2996.78922343998	0	0	0	0	0	0	0	2996.78922343998	0	0	0	0	0	1	0	2996.78922343998	0	0	0	0	0	1	0
Bahamas	Egypt	9	7	7	0	0	35.8	54402000	247400	551.02557852	12699.072674	62680600	280700	1085.61612415	16297.689218	74927900	322000	1620.6307679	23354.030649	10239.5960928238	0	0	0	0	0	1	0	10239.5960928238	0	0	0	0	0	1	0	10239.5960928238	0	0	0	0	0	1	0
Bahamas	El Salvador	5	4	60	0	2070402	172350	5193200	247400	701.72436968	12699.072674	5725100	280700	1644.18885208	16297.689218	6070100	322000	2927.9255472	23354.030649	1781.46690974731	0	0	0	0	0	0	0	1781.46690974731	0	0	0	0	0	1	0	1781.46690974731	0	0	0	0	0	1	0
Bahamas	Estonia	0	0	4	0	30651	17467.966062244	0	247400	0	12699.072674	1289700	280700	3061.6963701	16297.689218	1347800	322000	11163.9983131	23354.030649	8323.52291198425	0	0	0	0	0	0	0	8323.52291198425	0	0	0	0	0	1	0	8323.52291198425	0	0	0	0	0	1	0
Bahamas	Finland	6	5	5	21278.6666666666	20572	0	4952800	247400	21175.774558	12699.072674	5104900	280700	23234.462288	16297.689218	5264200	322000	38166.427557	23354.030649	8192.81183151245	0	0	0	0	0	1	0	8192.81183151245	0	0	0	0	0	1	0	8192.81183151245	0	0	0	0	0	1	0
Bahamas	France	38	148	130	1086696.64558312	1269833	1680936.77977995	56152200	247400	17101.921628	12699.072674	57965600	280700	23667.47674	16297.689218	61139700	322000	34216.013075	23354.030649	7298.16255900421	0	0	0	0	0	1	0	7298.16255900421	0	0	0	0	0	1	0	7298.16255900421	0	0	0	0	0	1	0
Bahamas	Germany	160	231	206	137227.2	1030855	487417.684718397	78350600	247400	17069.165766	12699.072674	81585200	280700	26146.178627	16297.689218	82459900	322000	34238.186892	23354.030649	7665.65731084671	0	0	0	0	0	1	0	7665.65731084671	0	0	0	0	0	1	0	7665.65731084671	0	0	0	0	0	1	0
Bahamas	Ghana	23	68	45	0	3817671	2607964.6145676	14019600	247400	589.16890848	12699.072674	17197600	280700	616.28881195	16297.689218	21948000	322000	864.77999982	23354.030649	8388.74137466087	0	1	0	0	0	1	0	8388.74137466087	0	1	0	0	0	1	0	8388.74137466087	0	1	0	0	0	1	0
Bahamas	Greece	72	58	48	684530.098127659	2706596	242367.330178573	10056000	247400	7175.2455894	12699.072674	10669800	280700	11611.2199505	16297.689218	11199900	322000	22038.235558	23354.030649	9182.49069138336	0	0	0	0	0	1	0	9182.49069138336	0	0	0	0	0	1	0	9182.49069138336	0	0	0	0	0	1	0
Bahamas	Grenada	28	27	36	0	0	456.9	98000	247400	1901.2510452	12699.072674	99600	280700	3147.3949998	16297.689218	102900	322000	6564.8101756	23354.030649	2216.59218959579	0	1	0	0	1	0	0	2216.59218959579	0	1	0	0	1	1	0	2216.59218959579	0	1	0	0	1	1	0
Bahamas	Guatemala	7	9	24	310675.3	27232	784599.55	8529000	247400	825.34181402	12699.072674	10150700	280700	1298.03488995	16297.689218	12904200	322000	2256.7386859	23354.030649	1821.66180841942	0	0	0	0	0	0	0	1821.66180841942	0	0	0	0	0	1	0	1821.66180841942	0	0	0	0	0	1	0
Bahamas	Guyana	417	717	1136	0	43605	412646.2953498	734000	247400	892.02661712	12699.072674	728000	280700	1298.89914487	16297.689218	746100	322000	2067.7934792	23354.030649	2940.08711371955	0	1	0	0	1	1	0	2940.08711371955	0	1	0	0	1	1	0	2940.08711371955	0	1	0	0	1	1	0
Bahamas	Haiti	10834	21678	40085	36271.734244	3616	15546.4001712371	6832000	247400	323.01612672	12699.072674	7957400	280700	324.12131336	16297.689218	9404200	322000	461.06600299	23354.030649	905.810028439641	0	0	0	0	0	1	0	905.810028439641	0	0	0	0	0	1	0	905.810028439641	0	0	0	0	1	1	0
Bahamas	Honduras	7	14	33	0	0	798631.8	4619800	247400	1076.72480616	12699.072674	5632600	280700	899.49420962	16297.689218	6958700	322000	1551.1108457	23354.030649	1562.43037143745	0	0	0	0	0	0	0	1562.43037143745	0	0	0	0	0	1	0	1562.43037143745	0	0	0	0	0	1	0
Bahamas	Hungary	12	10	10	0	201407	28227.96583064	10434400	247400	2997.096273	12699.072674	10305300	280700	4217.710005	16297.689218	10079100	322000	10663.9993486	23354.030649	8451.72833818893	0	0	0	0	0	1	0	8451.72833818893	0	0	0	0	0	1	0	8451.72833818893	0	0	0	0	0	1	0
Bahamas	Iceland	3	2	2	0	0	5448.4	249600	247400	21883.382678	12699.072674	268900	280700	27340.601178	16297.689218	300500	322000	45097.679142	23354.030649	5874.2706888895	0	0	0	0	0	1	0	5874.2706888895	0	0	0	0	0	1	0	5874.2706888895	0	0	0	0	0	1	0
Bahamas	India	159	241	526	680931.8	161330	316837.666666667	837808800	247400	346.46436872	12699.072674	973279900	280700	379.43645091	16297.689218	1148321700	322000	827.15826348	23354.030649	14072.3906338669	0	1	0	0	0	1	0	14072.3906338669	0	1	0	0	0	1	0	14072.3906338669	0	1	0	0	0	1	0
Bahamas	Indonesia	8	6	25	0	4873	557338.8	177958000	247400	564.85069138	12699.072674	200654300	280700	892.16658246	16297.689218	228359500	322000	1593.25458219	23354.030649	17627.108320726	0	0	0	0	0	1	0	17627.108320726	0	0	0	0	0	1	0	17627.108320726	0	0	0	0	0	1	0
Bahamas	Iran (Islamic Republic of)	7	5	5	0	3248	0	51686000	247400	1683.0048674	12699.072674	60517100	280700	1762.725835	16297.689218	70163100	322000	3409.6194792	23354.030649	11461.5914389755	0	0	0	0	0	0	0	11461.5914389755	0	0	0	0	0	0	0	11461.5914389755	0	0	0	0	0	0	0
Bahamas	Ireland	55	72	35	2578996.51929067	2191856	998286.85	3534000	247400	10490.2451174	12699.072674	3642100	280700	19648.854397	16297.689218	4180900	322000	46392.186047	23354.030649	6509.96242169666	0	1	0	0	0	1	0	6509.96242169666	0	1	0	0	0	1	0	6509.96242169666	0	1	0	0	0	1	0
Bahamas	Israel	9	11	11	0	0	4484	4308200	247400	10628.820668	12699.072674	5372200	280700	17517.868056	16297.689218	6724700	322000	22694.445237	23354.030649	10430.4789484253	0	1	0	0	0	1	0	10430.4789484253	0	1	0	0	0	1	0	10430.4789484253	0	1	0	0	0	1	0
Bahamas	Italy	78	99	121	105977.4	191140	348897.432180433	56822800	247400	15065.749222	12699.072674	56916000	280700	20433.133219	16297.689218	58876500	322000	30110.479103	23354.030649	8100.10986763992	0	0	0	0	0	1	0	8100.10986763992	0	0	0	0	0	1	0	8100.10986763992	0	0	0	0	0	1	0
Bahamas	Jamaica	2776	3965	5706	62200.76490904	5032	1132591.99691068	2341400	247400	1688.3029564	12699.072674	2476500	280700	2730.3864024	16297.689218	2682000	322000	4237.2755612	23354.030649	815.775862858331	0	1	0	0	1	1	0	815.775862858331	0	1	0	0	1	1	0	815.775862858331	0	1	0	0	1	1	0
Bahamas	Japan	5	41	22	0	7444	1788.9	121419200	247400	22175.299562	12699.072674	124460400	280700	34916.474552	16297.689218	126343100	322000	36019.093733	23354.030649	12310.8594754677	0	0	0	0	0	1	0	12310.8594754677	0	0	0	0	0	1	0	12310.8594754677	0	0	0	0	0	1	0
Bahamas	Kenya	6	5	13	0	6436	135421.9	21905600	247400	479.39009596	12699.072674	27774600	280700	405.40025536	16297.689218	36158200	322000	594.59075548	23354.030649	12541.6954455292	0	1	0	0	0	1	0	12541.6954455292	0	1	0	0	0	1	0	12541.6954455292	0	1	0	0	0	1	0
Bahamas	Malaysia	17	14	14	1427.8	0	239016.99360465	17207200	247400	2124.8479904	12699.072674	21017200	280700	3839.3020948	16297.689218	26271900	322000	5870.619257	23354.030649	16759.4147004379	0	0	0	0	0	1	0	16759.4147004379	0	0	0	0	0	1	0	16759.4147004379	0	0	0	0	0	1	0
Bahamas	Mexico	21	86	112	5203280.6	267420	1355240.6387886	81016600	247400	2572.8526202	12699.072674	93029600	280700	4697.678254	16297.689218	107266600	322000	8063.3929256	23354.030649	2511.91202130566	0	0	0	0	0	1	0	2511.91202130566	0	0	0	0	0	1	0	2511.91202130566	0	0	0	0	0	1	0
Bahamas	Morocco	5	4	4	0	0	19	23814000	247400	995.09631492	12699.072674	27083200	280700	1322.3597368	16297.689218	30544700	322000	2134.7219371	23354.030649	6784.79984627972	0	0	0	0	0	1	0	6784.79984627972	0	0	0	0	0	1	0	6784.79984627972	0	0	0	0	0	1	0
Bahamas	Netherlands	36	32	52	2795048.57909328	1199257	2246011.80880249	14706800	247400	16162.355094	12699.072674	15450600	280700	24183.335212	16297.689218	16316300	322000	39906.178222	23354.030649	7329.94034057159	0	0	0	0	0	1	0	7329.94034057159	0	0	0	0	0	1	0	7329.94034057159	0	0	0	0	0	1	0
Bahamas	New Zealand	14	20	19	3017041.9	3763500	1224272.6	3338800	247400	11977.5907974	12699.072674	3673900	280700	14877.064089	16297.689218	4148900	322000	24945.75895	23354.030649	13266.1554846626	0	1	0	0	0	1	0	13266.1554846626	0	1	0	0	0	1	0	13266.1554846626	0	1	0	0	0	1	0
Bahamas	Nicaragua	9	7	6	0	401110	3088.9	3947800	247400	692.97873772	12699.072674	4668400	280700	708.2666704	16297.689218	5462900	322000	940.04329982	23354.030649	1718.92344237118	0	0	0	0	0	1	0	1718.92344237118	0	0	0	0	0	1	0	1718.92344237118	0	0	0	0	0	1	0
Bahamas	Nigeria	30	98	136	0	0	32370.14884846	92767400	247400	365.9963094	12699.072674	111517400	280700	305.77624043	16297.689218	141969300	322000	862.35446206	23354.030649	8951.35653818741	0	1	0	0	0	1	0	8951.35653818741	0	1	0	0	0	1	0	8951.35653818741	0	1	0	0	0	1	0
Bahamas	Norway	13	11	8	62.4	53635	14.2	4203400	247400	23205.80234	12699.072674	4374400	280700	32784.080501	16297.689218	4670600	322000	65987.716716	23354.030649	7428.40381011658	0	0	0	0	0	1	0	7428.40381011658	0	0	0	0	0	1	0	7428.40381011658	0	0	0	0	0	1	0
Bahamas	Pakistan	15	12	12	12166	866785	76621.1	105304200	247400	410.75808112	12699.072674	129406300	280700	509.62914079	16297.689218	160309800	322000	725.40717472	23354.030649	13069.8543176148	0	1	0	0	0	1	0	13069.8543176148	0	1	0	0	0	1	0	13069.8543176148	0	1	0	0	0	1	0
Bahamas	Panama	17	15	41	71302	181972	1413457.24234289	2320000	247400	2548.8145286	12699.072674	2707100	280700	3446.1922094	16297.689218	3265900	322000	5371.8536249	23354.030649	1859.99814635415	0	0	0	1	0	0	0	1859.99814635415	0	0	0	1	0	1	0	1859.99814635415	0	0	0	1	0	1	0
Bahamas	Peru	43	41	273	159366.75	797437	4247957.625	20796400	247400	1465.984971	12699.072674	24022300	280700	1989.8431914	16297.689218	27686100	322000	3352.0726024	23354.030649	4082.14775772943	0	0	0	0	0	1	0	4082.14775772943	0	0	0	0	0	1	0	4082.14775772943	0	0	0	0	0	1	0
Bahamas	Philippines	64	150	972	60577.2	45717	57050.65808902	58577400	247400	707.74469284	12699.072674	70121700	280700	1052.51146203	16297.689218	86227700	322000	1428.30415193	23354.030649	15240.5976887062	0	1	0	0	0	1	0	15240.5976887062	0	1	0	0	0	1	0	15240.5976887062	0	1	0	0	0	1	0
Bahamas	Poland	12	9	17	0	69901	684667.11764252	37772600	247400	1887.5671808	12699.072674	38327400	280700	3504.17137	16297.689218	38213900	322000	8787.258925	23354.030649	8276.44029108353	0	0	0	0	0	1	0	8276.44029108353	0	0	0	0	0	1	0	8276.44029108353	0	0	0	0	0	1	0
Bahamas	Portugal	1	9	16	10328	99202	75481.8	9936200	247400	5607.5191802	12699.072674	10142100	280700	10878.5966146	16297.689218	10547300	322000	18331.763507	23354.030649	6452.89101878357	0	0	0	0	0	1	0	6452.89101878357	0	0	0	0	0	1	0	6452.89101878357	0	0	0	0	0	1	0
Bahamas	Republic of Korea	7	5	5	0	0	243.1	42056600	247400	4524.7932598	12699.072674	44759700	280700	9923.4646346	16297.689218	47178100	322000	17068.81502	23354.030649	12646.7521375637	0	0	0	0	0	1	0	12646.7521375637	0	0	0	0	0	1	0	12646.7521375637	0	0	0	0	0	1	0
Bahamas	Romania	0	26	90	0	1511623	56696.1898459067	23061000	247400	2412.8502292	12699.072674	22656800	280700	1487.80676781	16297.689218	21761600	322000	5281.5965805	23354.030649	8972.14260136032	0	0	0	0	0	1	0	8972.14260136032	0	0	0	0	0	1	0	8972.14260136032	0	0	0	0	0	1	0
Bahamas	Russian Federation	4	26	18	0	0	424860	0	247400	0	12699.072674	133379900	280700	2159.5581238	16297.689218	144070200	322000	6330.6361082	23354.030649	9628.06653745422	0	0	0	0	0	0	0	9628.06653745422	0	0	0	0	0	0	0	9628.06653745422	0	0	0	0	0	0	0
Bahamas	Saint Lucia	25	60	57	0	13102	969.19540098	133200	247400	2544.8122676	12699.072674	148300	280700	3861.9015094	16297.689218	166300	322000	5382.087181	23354.030649	2139.65802258153	0	1	0	0	1	0	0	2139.65802258153	0	1	0	0	1	1	0	2139.65802258153	0	1	0	0	1	1	0
Bahamas	South Africa	21	92	59	0	5343	873048.96903832	35231000	247400	2551.7963546	12699.072674	41534800	280700	3280.9670858	16297.689218	47943300	322000	4821.9661378	23354.030649	12645.161776355	0	1	0	0	0	1	0	12645.161776355	0	1	0	0	0	1	0	12645.161776355	0	1	0	0	0	1	0
Bahamas	Spain	32	52	58	77820.4606224	33958	64605.718511094	38741400	247400	9504.7941826	12699.072674	39511400	280700	14650.131998	16297.689218	43578200	322000	26134.03366	23354.030649	6982.64539041443	0	0	0	0	0	1	0	6982.64539041443	0	0	0	0	0	1	0	6982.64539041443	0	0	0	0	0	1	0
Bahamas	Sri Lanka	24	9	28	0	71224	7265.9	16893600	247400	418.93956352	12699.072674	18216300	280700	735.53158754	16297.689218	19921700	322000	1440.04500506	23354.030649	15647.4738552109	0	0	0	0	0	1	0	15647.4738552109	0	0	0	0	0	1	0	15647.4738552109	0	0	0	0	0	1	0
Bahamas	Sweden	11	34	23	1057444.22348379	35694	452498.127923833	8462400	247400	22547.805362	12699.072674	8791800	280700	28308.269763	16297.689218	9090100	322000	40966.811241	23354.030649	7808.62986204834	0	0	0	0	0	1	0	7808.62986204834	0	0	0	0	0	1	0	7808.62986204834	0	0	0	0	0	1	0
Bahamas	Switzerland	85	164	157	123574.69534912	1917	22120.878945	6577400	247400	28517.53679	12699.072674	6999500	280700	38309.066855	16297.689218	7439400	322000	52782.770581	23354.030649	7637.05150977173	0	0	0	0	0	1	0	7637.05150977173	0	0	0	0	0	1	0	7637.05150977173	0	0	0	0	0	1	0
Bahamas	Thailand	2	5	5	107100	184632	1957789.3492	55287400	247400	1126.10389608	12699.072674	60180200	280700	2222.2751608	16297.689218	66783800	322000	3020.4161367	23354.030649	15675.6537207214	0	0	0	0	0	1	0	15675.6537207214	0	0	0	0	0	1	0	15675.6537207214	0	0	0	0	0	1	0
Bahamas	The former Yugoslav Republic of Macedonia	7	5	5	0	0	279	0	247400	0	12699.072674	1775300	280700	1633.6681462	16297.689218	2039900	322000	3252.3231524	23354.030649	8865.5771046299	0	0	0	0	0	0	0	8865.5771046299	0	0	0	0	0	0	0	8865.5771046299	0	0	0	0	0	1	0
Bahamas	Trinidad and Tobago	276	337	202	5902.8	480990	597377.52992818	1200600	247400	3911.1293514	12699.072674	1262000	280700	4595.4663905	16297.689218	1318500	322000	12520.9991223	23354.030649	2370.37988182135	0	1	0	0	1	1	0	2370.37988182135	0	1	0	0	1	1	0	2370.37988182135	0	1	0	0	1	1	0
Bahamas	Turkey	9	19	19	0	420769	152312.5	52270400	247400	2617.4279448	12699.072674	59348600	280700	3947.3544956	16297.689218	68628800	322000	6995.7213861	23354.030649	9752.44689874763	0	0	0	0	0	1	0	9752.44689874763	0	0	0	0	0	1	0	9752.44689874763	0	0	0	0	0	1	0
Bahamas	Turks and Caicos Islands	2068	513	292	3642.6660872	0	1187.754980728	10800	247400	7900.4204018	12699.072674	15500	280700	13267.6775021	16297.689218	30700	322000	22587.068857	23354.030649	770.899367308044	0	1	0	0	0	0	0	770.899367308044	0	1	0	0	0	0	0	770.899367308044	0	1	0	0	0	0	0
Bahamas	Uganda	0	0	6	0	0	28055.4	16497800	247400	328.02340662	12699.072674	21191900	280700	265.25798187	16297.689218	29021500	322000	381.24881066	23354.030649	11977.1023048195	0	1	0	0	0	1	0	11977.1023048195	0	1	0	0	0	1	0	11977.1023048195	0	1	0	0	0	1	0
Bahamas	United Kingdom	1953	1792	1477	9741815.5992699	18513846	17290869.6894312	57116000	247400	14027.498276	12699.072674	58308000	280700	21255.125324	16297.689218	60682500	322000	35903.712401	23354.030649	6890.49203758965	0	1	1	0	0	1	0	6890.49203758965	0	1	1	0	0	1	0	6890.49203758965	0	1	1	0	0	1	0
Bahamas	United States of America	4223	4519	4488	148862212.236289	133653329	269147665.056125	248399200	247400	20411.012202	12699.072674	268449800	280700	28654.416256	16297.689218	298109500	322000	42193.053703	23354.030649	2387.76750781879	0	1	0	1	0	1	0	2387.76750781879	0	1	0	1	0	1	0	2387.76750781879	0	1	0	1	0	1	0
Bahamas	Uruguay	2	2	15	0	1170025	3597944.1	3068800	247400	2661.2205122	12699.072674	3231600	280700	6206.4579786	16297.689218	3335200	322000	6705.7709864	23354.030649	6994.4022421154	0	0	0	0	0	1	0	6994.4022421154	0	0	0	0	0	1	0	6994.4022421154	0	0	0	0	0	1	0
Bahamas	Venezuela (Bolivarian Republic of)	16	25	28	0	320302	226808.21111112	18712200	247400	2702.7417934	12699.072674	22262600	280700	3378.4487545	16297.689218	26896300	322000	7276.3012019	23354.030649	2003.93991475525	0	0	0	0	0	1	0	2003.93991475525	0	0	0	0	0	1	0	2003.93991475525	0	0	0	0	0	1	0
Bahrain	Afghanistan	215	265	621	0	0	57178.94391716	12431800	462000	254.33417698	7968.487282	19375900	570700	159.91346563	10360.0025731	27770100	855000	287.28996725	17122.72813	1940.46981867142	0	0	0	0	0	0	0	1940.46981867142	0	0	0	0	0	0	1	1940.46981867142	0	0	0	0	0	0	1
Bahrain	Bangladesh	20442	29560	91742	2260.6	15964	1446055.70956816	100050800	462000	245.37050186	7968.487282	118709500	570700	316.65940487	10360.0025731	140945800	855000	461.11870538	17122.72813	4017.55530498085	0	0	0	0	0	1	0	4017.55530498085	0	0	0	0	0	1	1	4017.55530498085	0	0	0	0	0	1	1
Bahrain	Egypt	21908	26008	59923	913368.952588	1639074	12886204.819128	54402000	462000	551.02557852	7968.487282	62680600	570700	1085.61612415	10360.0025731	74927900	855000	1620.6307679	17122.72813	1961.51293833456	0	1	0	0	0	1	0	1961.51293833456	0	1	0	0	0	1	1	1961.51293833456	0	1	0	0	0	1	1
Bahrain	Eritrea	508	625	1466	0	0	193.2	0	462000	0	7968.487282	2681400	570700	167.26648211	10360.0025731	4548100	855000	270.33212647	17122.72813	1708.66206991592	0	0	0	0	0	0	0	1708.66206991592	0	0	0	0	0	0	1	1708.66206991592	0	0	0	0	0	0	1
Bahrain	Ethiopia	357	440	1031	0	0	974067.732114286	48342200	462000	221.77810668	7968.487282	58479500	570700	149.95066577	10360.0025731	75121500	855000	210.33725952	17122.72813	2249.35831209106	0	0	0	0	0	0	0	2249.35831209106	0	0	0	0	0	0	1	2249.35831209106	0	0	0	0	0	0	1
Bahrain	France	57	185	839	13058828.2626244	10276256	20315682.9695627	56152200	462000	17101.921628	7968.487282	57965600	570700	23667.47674	10360.0025731	61139700	855000	34216.013075	17122.72813	4743.59422540741	0	0	0	0	0	1	0	4743.59422540741	0	0	0	0	0	1	1	4743.59422540741	0	0	0	0	0	1	1
Bahrain	India	60493	90968	240084	56847184.8640171	92749771	239018211.970689	837808800	462000	346.46436872	7968.487282	973279900	570700	379.43645091	10360.0025731	1148321700	855000	827.15826348	17122.72813	2782.89214819832	0	0	0	0	0	1	0	2782.89214819832	0	0	0	0	0	1	1	2782.89214819832	0	0	0	0	0	1	1
Bahrain	Indonesia	6151	9365	26993	304591	3080645	6214065.80120623	177958000	462000	564.85069138	7968.487282	200654300	570700	892.16658246	10360.0025731	228359500	855000	1593.25458219	17122.72813	7118.337821138	0	0	0	0	0	1	0	7118.337821138	0	0	0	0	0	1	1	7118.337821138	0	0	0	0	0	1	1
Bahrain	Jordan	3442	4717	11910	4227057.05470171	9917045	11482713.055266	3146600	462000	1732.7534842	7968.487282	4340100	570700	1523.9589269	10360.0025731	5478100	855000	2876.4339867	17122.72813	1563.44704458222	0	1	0	0	0	0	0	1563.44704458222	0	1	0	0	0	1	1	1563.44704458222	0	1	0	0	0	1	1
Bahrain	Kuwait	1728	2154	5118	691611.04536508	7291720	9639902.85956282	1994600	462000	10403.3575964	7968.487282	1793600	570700	14791.7566123	10360.0025731	2339000	855000	35443.542501	17122.72813	425.025780726123	0	1	0	0	0	1	0	425.025780726123	0	1	0	0	0	1	1	425.025780726123	0	1	0	0	0	1	1
Bahrain	Lebanon	728	896	2099	0	2346280	13022011.977846	2901800	462000	937.08288026	7968.487282	3444700	570700	3296.750653	10360.0025731	4048100	855000	6134.9917893	17122.72813	1677.46673752189	0	1	0	0	0	0	0	1677.46673752189	0	1	0	0	0	0	1	1677.46673752189	0	1	0	0	0	0	1
Bahrain	Morocco	257	316	741	9690	577714	2791221.9669516	23814000	462000	995.09631492	7968.487282	27083200	570700	1322.3597368	10360.0025731	30544700	855000	2134.7219371	17122.72813	5529.42951544495	0	1	0	0	0	1	0	5529.42951544495	0	1	0	0	0	1	1	5529.42951544495	0	1	0	0	0	1	1
Bahrain	Nepal	228	281	659	0	0	775931.164533	18197200	462000	184.3631004	7968.487282	21911300	570700	207.75986676	10360.0025731	27519200	855000	337.06152321	17122.72813	3388.77478525639	0	0	0	0	0	0	0	3388.77478525639	0	0	0	0	0	0	1	3388.77478525639	0	0	0	0	0	1	1
Bahrain	Netherlands	174	144	277	13831262.4048754	12067489	26839649.0663726	14706800	462000	16162.355094	7968.487282	15450600	570700	24183.335212	10360.0025731	16316300	855000	39906.178222	17122.72813	4751.53361840859	0	0	0	0	0	1	0	4751.53361840859	0	0	0	0	0	1	1	4751.53361840859	0	0	0	0	0	1	1
Bahrain	Nigeria	187	230	541	0	0	9066.83285574	92767400	462000	365.9963094	7968.487282	111517400	570700	305.77624043	10360.0025731	141969300	855000	862.35446206	17122.72813	5153.97677559357	0	0	0	0	0	1	0	5153.97677559357	0	0	0	0	0	1	1	5153.97677559357	0	0	0	0	0	1	1
Bahrain	Pakistan	20949	30372	80278	13326685.2560616	74965067	167647252.1003	105304200	462000	410.75808112	7968.487282	129406300	570700	509.62914079	10360.0025731	160309800	855000	725.40717472	17122.72813	2036.89389348469	0	0	0	0	0	1	0	2036.89389348469	0	0	0	0	0	1	1	2036.89389348469	0	0	0	0	0	1	1
Bahrain	Philippines	7934	12799	40162	3907092.11320232	3818002	12588386.0607458	58577400	462000	707.74469284	7968.487282	70121700	570700	1052.51146203	10360.0025731	86227700	855000	1428.30415193	17122.72813	7506.27232331924	0	0	0	0	0	1	0	7506.27232331924	0	0	0	0	0	1	1	7506.27232331924	0	0	0	0	0	1	1
Bahrain	Qatar	8	20	80	0	1165124	2289210.91681196	438200	462000	13812.008066	7968.487282	520900	570700	18513.52581	10360.0025731	1033100	855000	54055.458085	17122.72813	131.758124530451	0	1	0	0	0	0	0	131.758124530451	0	1	0	0	0	1	1	131.758124530451	0	1	0	0	0	1	1
Bahrain	Saudi Arabia	61	160	610	0	16028564	219998195.889274	15023200	462000	6274.0406582	7968.487282	18483700	570700	8058.9838026	10360.0025731	24246100	855000	12856.5322823	17122.72813	804.100500213216	0	1	0	0	0	0	0	804.100500213216	0	1	0	0	0	0	1	804.100500213216	0	1	0	0	0	1	1
Bahrain	Somalia	340	420	982	0	0	8476101.3705129	6494600	462000	142.27063662	7968.487282	6762600	570700	190.781031401	10360.0025731	8455400	855000	222.85356061	17122.72813	2584.12182472735	0	1	0	0	0	0	0	2584.12182472735	0	1	0	0	0	0	1	2584.12182472735	0	1	0	0	0	0	1
Bahrain	Sri Lanka	5863	4493	8955	7689410.25018227	3011165	7169571.40733252	16893600	462000	418.93956352	7968.487282	18216300	570700	735.53158754	10360.0025731	19921700	855000	1440.04500506	17122.72813	3759.1143737606	0	0	0	0	0	1	0	3759.1143737606	0	0	0	0	0	1	1	3759.1143737606	0	0	0	0	0	1	1
Bahrain	Sudan	4235	5423	13044	0	14246	870522.80963276	25312200	462000	442.54990684	7968.487282	30590900	570700	356.27645066	10360.0025731	39056300	855000	1067.21905016	17122.72813	2304.97733992558	0	1	0	0	0	0	0	2304.97733992558	0	1	0	0	0	0	1	2304.97733992558	0	1	0	0	0	0	1
Bahrain	Syrian Arab Republic	1777	2189	5128	1032284.5168936	1870286	18741296.934047	11618800	462000	915.82588788	7968.487282	14330900	570700	1075.09433574	10360.0025731	18579800	855000	1875.5884146	17122.72813	1629.00340430193	0	1	0	0	0	0	0	1629.00340430193	0	1	0	0	0	0	1	1629.00340430193	0	1	0	0	0	0	1
Bahrain	Thailand	294	362	849	21698847.7316563	8928084	27499801.7311652	55287400	462000	1126.10389608	7968.487282	60180200	570700	2222.2751608	10360.0025731	66783800	855000	3020.4161367	17122.72813	5382.42876314602	0	0	0	0	0	1	0	5382.42876314602	0	0	0	0	0	1	1	5382.42876314602	0	0	0	0	0	1	1
Bahrain	Tunisia	155	191	448	170303.4	278619	1236924.16439065	7867400	462000	1433.6007764	7968.487282	8962100	570700	2150.1310448	10360.0025731	9986900	855000	3403.8125112	17122.72813	3965.12060008278	0	1	0	0	0	1	0	3965.12060008278	0	1	0	0	0	1	1	3965.12060008278	0	1	0	0	0	1	1
Bahrain	Turkey	1291	1590	3726	4365528.04507467	5923205	20877912.1388664	52270400	462000	2617.4279448	7968.487282	59348600	570700	3947.3544956	10360.0025731	68628800	855000	6995.7213861	17122.72813	2293.70758810415	0	0	0	0	0	1	0	2293.70758810415	0	0	0	0	0	1	1	2293.70758810415	0	0	0	0	0	1	1
Bahrain	United Arab Emirates	771	1998	7646	0	1406639	136278632.311485	1615000	462000	24510.233292	7968.487282	2439900	570700	28562.436656	10360.0025731	4825900	855000	41260.436673	17122.72813	490.192080768776	0	1	0	0	0	0	0	490.192080768776	0	1	0	0	0	1	1	490.192080768776	0	1	0	0	0	1	1
Bahrain	United Kingdom	1614	1410	2849	15225169.4732404	17773442	25129154.8288994	57116000	462000	14027.498276	7968.487282	58308000	570700	21255.125324	10360.0025731	60682500	855000	35903.712401	17122.72813	5187.31855139771	0	0	1	0	0	1	0	5187.31855139771	0	0	1	0	0	1	1	5187.31855139771	0	0	1	0	0	1	1
Bahrain	United States of America	453	558	1307	7046324.44956493	34396360	62901627.1711605	248399200	462000	20411.012202	7968.487282	268449800	570700	28654.416256	10360.0025731	298109500	855000	42193.053703	17122.72813	11873.8661002594	0	0	0	0	0	1	0	11873.8661002594	0	0	0	0	0	1	1	11873.8661002594	0	0	0	0	0	1	1
Bahrain	Yemen	5876	7237	16956	0	35376	331260.5005148	11005800	462000	147.54886274	7968.487282	15286100	570700	407.89657294	10360.0025731	21043600	855000	932.52983516	17122.72813	1454.48920096574	0	1	0	0	0	0	0	1454.48920096574	0	1	0	0	0	0	1	1454.48920096574	0	1	0	0	0	0	1
Bangladesh	Afghanistan	73	976	1345	0	113275	26414111.59091	12431800	100050800	254.33417698	245.37050186	19375900	118709500	159.91346563	316.65940487	27770100	140945800	287.28996725	461.11870538	2488.67608888874	0	0	0	0	0	0	1	2488.67608888874	0	0	0	0	0	0	1	2488.67608888874	0	0	0	0	0	0	1
Bangladesh	Albania	1881	1437	1985	0	0	3241515.2	3177800	100050800	803.6743863	245.37050186	3153300	118709500	793.19936889	316.65940487	3144600	140945800	2727.7965942	461.11870538	6730.71651192741	0	0	0	0	0	0	1	6730.71651192741	0	0	0	0	0	1	1	6730.71651192741	0	0	0	0	0	1	1
Bangladesh	Algeria	3546	1336	1843	0	0	274480	24030800	100050800	2533.649237	245.37050186	28403900	118709500	1685.6871317	316.65940487	33176600	140945800	3238.8302688	461.11870538	8254.65892536545	0	0	0	0	0	0	1	8254.65892536545	0	0	0	0	0	0	1	8254.65892536545	0	0	0	0	0	0	1
Bangladesh	Antigua and Barbuda	72	14840	20488	0	0	46311.67262892	63200	100050800	5179.5018814	245.37050186	69800	118709500	7605.2482255	316.65940487	84400	140945800	11173.2925971	461.11870538	14594.7631312221	0	0	0	0	0	1	1	14594.7631312221	0	0	0	0	0	1	1	14594.7631312221	0	0	0	0	0	1	1
Bangladesh	Argentina	144	1620	2236	239839062.933333	643238765	1391631990.78758	31727800	100050800	3525.2422908	245.37050186	35050000	118709500	7407.0890572	316.65940487	38856200	140945800	5935.3504703	461.11870538	16993.5824121277	0	0	0	0	0	1	1	16993.5824121277	0	0	0	0	0	1	1	16993.5824121277	0	0	0	0	0	1	1
Bangladesh	Australia	2488	2945	3973	242961666.358411	676036388	901463097.674831	16588400	100050800	16363.568902	245.37050186	18230900	118709500	21073.037878	316.65940487	20688200	140945800	38061.199313	461.11870538	8667.3316972311	0	0	0	0	0	1	1	8667.3316972311	0	0	0	0	0	1	1	8667.3316972311	0	0	0	0	0	1	1
Bangladesh	Austria	412	4087	5642	1486859.2	338086	316588.60318005	7613000	100050800	17069.607628	245.37050186	7906600	118709500	25957.45237	316.65940487	8236200	140945800	37822.449636	461.11870538	7012.41549435387	0	0	0	0	0	1	1	7012.41549435387	0	0	0	0	0	1	1	7012.41549435387	0	0	0	0	0	1	1
Bangladesh	Bahrain	89	20661	28523	0	0	25040.6640896	462000	100050800	7968.487282	245.37050186	570700	118709500	10360.0025731	316.65940487	855000	140945800	17122.72813	461.11870538	4017.55520061798	0	0	0	0	0	0	1	4017.55520061798	0	0	0	0	0	1	1	4017.55520061798	0	0	0	0	0	1	1
Bangladesh	Belgium	340	2093	2890	69181078.6919544	13318360	6956991.27252729	9851089.2	100050800	15994.43819	245.37050186	10061878.5	118709500	24367.569705	316.65940487	10452800	140945800	36656.559306	461.11870538	7736.88815525551	0	0	0	0	0	1	1	7736.88815525551	0	0	0	0	0	1	1	7736.88815525551	0	0	0	0	0	1	1
Bangladesh	Bolivia (Plurinational State of)	484	1310	1808	0	0	170284.8	6368200	100050800	708.59688394	245.37050186	7556000	118709500	919.34542605	316.65940487	9216100	140945800	1291.47616307	461.11870538	17464.0861705639	0	0	0	0	0	1	1	17464.0861705639	0	0	0	0	0	1	1	17464.0861705639	0	0	0	0	0	1	1
Bangladesh	Brazil	552	10221	14109	225532494.171424	449379285	1092051345.25814	144409800	100050800	2102.8197788	245.37050186	163194500	118709500	3811.205794	316.65940487	186515100	140945800	5793.6694108	461.11870538	15318.106113176	0	0	0	0	0	1	1	15318.106113176	0	0	0	0	0	1	1	15318.106113176	0	0	0	0	0	1	1
Bangladesh	Bulgaria	276	2611	3605	96333206.765134	0	38956424.838456	8902800	100050800	2271.3898854	245.37050186	8342500	118709500	1334.72441823	316.65940487	7716700	140945800	4284.7408638	461.11870538	6296.72318245392	0	0	0	0	0	0	1	6296.72318245392	0	0	0	0	0	1	1	6296.72318245392	0	0	0	0	0	1	1
Bangladesh	Canada	1255	1858	2559	480486849.127321	417461356	1041390301.8345	26942400	100050800	17962.853468	245.37050186	29405100	118709500	20897.697184	316.65940487	32471000	140945800	35370.23692	461.11870538	12048.0027793571	0	0	0	0	0	1	1	12048.0027793571	0	0	0	0	0	1	1	12048.0027793571	0	0	0	0	0	1	1
Bangladesh	Cape Verde	55	28	40	0	180377	0	339800	100050800	745.42141238	245.37050186	398000	118709500	1147.02692988	316.65940487	473400	140945800	2305.1652638	461.11870538	11671.2196692256	0	0	0	0	0	0	1	11671.2196692256	0	0	0	0	0	0	1	11671.2196692256	0	0	0	0	0	0	1
Bangladesh	Chile	42	268	368	593.6	2557	5876	12741400	100050800	2080.76524	245.37050186	14478200	118709500	4443.9552573	316.65940487	16375000	140945800	7680.6723232	461.11870538	17866.696836293	0	0	0	0	0	1	1	17866.696836293	0	0	0	0	0	1	1	17866.696836293	0	0	0	0	0	1	1
Bangladesh	China, mainland	140163	122691	168119	36488158.9190543	37883762	162284584.401697	1135733200	100050800	350.00406046	245.37050186	1246060700	118709500	673.08517638	316.65940487	1340700600	140945800	2332.3029115	461.11870538	2943.36811446609	0	0	0	0	0	0	1	2943.36811446609	0	0	0	0	0	0	1	2943.36811446609	0	0	0	0	0	1	1
Bangladesh	Colombia	696	138	190	0	1289567	5496142.6	31915200	100050800	1684.8204242	245.37050186	36793800	118709500	2596.002969	316.65940487	43366400	140945800	3844.2720387	461.11870538	16378.218110656	0	0	0	0	0	1	1	16378.218110656	0	0	0	0	0	1	1	16378.218110656	0	0	0	0	0	1	1
Bangladesh	Costa Rica	98	73	102	0	28933	298371.771416	2917400	100050800	2128.330236	245.37050186	3522500	118709500	3315.5950693	316.65940487	4339800	140945800	5318.0824637	461.11870538	16247.4354372559	0	0	0	0	0	1	1	16247.4354372559	0	0	0	0	0	1	1	16247.4354372559	0	0	0	0	0	1	1
Bangladesh	Denmark	608	1249	1724	37344925.8193567	28796144	13996716.4207114	5124800	100050800	21570.503072	245.37050186	5245600	118709500	30971.888334	316.65940487	5441400	140945800	47590.494661	461.11870538	7189.09415827522	0	0	0	0	0	1	1	7189.09415827522	0	0	0	0	0	1	1	7189.09415827522	0	0	0	0	0	1	1
Bangladesh	Egypt	149	829	1143	193449.6	2572304	11535246.7506667	54402000	100050800	551.02557852	245.37050186	62680600	118709500	1085.61612415	316.65940487	74927900	140945800	1620.6307679	461.11870538	5872.49313752728	0	0	0	0	0	1	1	5872.49313752728	0	0	0	0	0	1	1	5872.49313752728	0	0	0	0	0	1	1
Bangladesh	El Salvador	4	239	331	0	0	28103.7	5193200	100050800	701.72436968	245.37050186	5725100	118709500	1644.18885208	316.65940487	6070100	140945800	2927.9255472	461.11870538	15880.0546128326	0	0	0	0	0	0	1	15880.0546128326	0	0	0	0	0	1	1	15880.0546128326	0	0	0	0	0	1	1
Bangladesh	Fiji	42	119	164	0	1019604	0	723200	100050800	1723.8979384	245.37050186	777400	118709500	2329.3087326	316.65940487	831000	140945800	3324.7473585	461.11870538	10588.5304938743	0	0	0	0	0	0	1	10588.5304938743	0	0	0	0	0	1	1	10588.5304938743	0	0	0	0	0	1	1
Bangladesh	Finland	42	1062	1465	3615000	4696749	133.2	4952800	100050800	21175.774558	245.37050186	5104900	118709500	23234.462288	316.65940487	5264200	140945800	38166.427557	461.11870538	6432.67676591034	0	0	0	0	0	1	1	6432.67676591034	0	0	0	0	0	1	1	6432.67676591034	0	0	0	0	0	1	1
Bangladesh	France	1055	1083	1495	218084320.837562	129183473	41336075.6661196	56152200	100050800	17101.921628	245.37050186	57965600	118709500	23667.47674	316.65940487	61139700	140945800	34216.013075	461.11870538	7943.7987226738	0	0	0	0	0	1	1	7943.7987226738	0	0	0	0	0	1	1	7943.7987226738	0	0	0	0	0	1	1
Bangladesh	Germany	2731	3211	4432	12916569.2527419	25507673	45188146.2424378	78350600	100050800	17069.165766	245.37050186	81585200	118709500	26146.178627	316.65940487	82459900	140945800	34238.186892	461.11870538	7347.7800189415	0	0	0	0	0	1	1	7347.7800189415	0	0	0	0	0	1	1	7347.7800189415	0	0	0	0	0	1	1
Bangladesh	Ghana	38	28	40	0	318866	2276689.2	14019600	100050800	589.16890848	245.37050186	17197600	118709500	616.28881195	316.65940487	21948000	140945800	864.77999982	461.11870538	9844.47626848373	0	0	0	0	0	1	1	9844.47626848373	0	0	0	0	0	1	1	9844.47626848373	0	0	0	0	0	1	1
Bangladesh	Greece	85	604	834	264107.4	2672409	2713537.763111	10056000	100050800	7175.2455894	245.37050186	10669800	118709500	11611.2199505	316.65940487	11199900	140945800	22038.235558	461.11870538	6454.57226777344	0	0	0	0	0	1	1	6454.57226777344	0	0	0	0	0	1	1	6454.57226777344	0	0	0	0	0	1	1
Bangladesh	Guatemala	42	682	940	6193029.6	4708145	23200093.8	8529000	100050800	825.34181402	245.37050186	10150700	118709500	1298.03488995	316.65940487	12904200	140945800	2256.7386859	461.11870538	15772.1334240135	0	0	0	0	0	0	1	15772.1334240135	0	0	0	0	0	1	1	15772.1334240135	0	0	0	0	0	1	1
Bangladesh	Hungary	17	311	428	0	629309	17912064.6662	10434400	100050800	2997.096273	245.37050186	10305300	118709500	4217.710005	316.65940487	10079100	140945800	10663.9993486	461.11870538	6717.31746136665	0	0	0	0	0	1	1	6717.31746136665	0	0	0	0	0	1	1	6717.31746136665	0	0	0	0	0	1	1
Bangladesh	Iceland	4	145	198	0	761	288586.4138256	249600	100050800	21883.382678	245.37050186	268900	118709500	27340.601178	316.65940487	300500	140945800	45097.679142	461.11870538	8652.76453763065	0	0	0	0	0	1	1	8652.76453763065	0	0	0	0	0	1	1	8652.76453763065	0	0	0	0	0	1	1
Bangladesh	India	13339	22811	32562	95432791.26	1858624756	7383387512.47465	837808800	100050800	346.46436872	245.37050186	973279900	118709500	379.43645091	316.65940487	1148321700	140945800	827.15826348	461.11870538	1484.3047649106	1	0	0	0	0	1	1	1484.3047649106	1	0	0	0	0	1	1	1484.3047649106	1	0	0	0	0	1	1
Bangladesh	Indonesia	70627	97476	149290	75468147.418853	146773797	2521210755.87394	177958000	100050800	564.85069138	245.37050186	200654300	118709500	892.16658246	316.65940487	228359500	140945800	1593.25458219	461.11870538	3746.79153459415	0	0	0	0	0	1	1	3746.79153459415	0	0	0	0	0	1	1	3746.79153459415	0	0	0	0	0	1	1
Bangladesh	Iran (Islamic Republic of)	519	1249	1726	666409.8	7340056	52354079.4625414	51686000	100050800	1683.0048674	245.37050186	60517100	118709500	1762.725835	316.65940487	70163100	140945800	3409.6194792	461.11870538	3952.0071016798	0	0	0	0	0	0	1	3952.0071016798	0	0	0	0	0	0	1	3952.0071016798	0	0	0	0	0	0	1
Bangladesh	Iraq	109	101	140	25352.8	0	12061.5	16562200	100050800	968.63559908	245.37050186	20729700	118709500	371.25712542	316.65940487	27899800	140945800	711.55390411	461.11870538	4562.34429745531	0	0	0	0	0	0	1	4562.34429745531	0	0	0	0	0	0	1	4562.34429745531	0	0	0	0	0	0	1
Bangladesh	Ireland	149	524	724	6837632.6606	480809	87162.3	3534000	100050800	10490.2451174	245.37050186	3642100	118709500	19648.854397	316.65940487	4180900	140945800	46392.186047	461.11870538	8405.91806027832	0	0	0	0	0	1	1	8405.91806027832	0	0	0	0	0	1	1	8405.91806027832	0	0	0	0	0	1	1
Bangladesh	Italy	764	1568	2165	274724.23155068	3165248	8032503.8581775	56822800	100050800	15065.749222	245.37050186	56916000	118709500	20433.133219	316.65940487	58876500	140945800	30110.479103	461.11870538	7350.5388206955	0	0	0	0	0	1	1	7350.5388206955	0	0	0	0	0	1	1	7350.5388206955	0	0	0	0	0	1	1
Bangladesh	Japan	9042	9618	13016	2944199.412968	80361	3079177.3401273	121419200	100050800	22175.299562	245.37050186	124460400	118709500	34916.474552	316.65940487	126343100	140945800	36019.093733	461.11870538	4705.94555974159	0	0	0	0	0	1	1	4705.94555974159	0	0	0	0	0	1	1	4705.94555974159	0	0	0	0	0	1	1
Bangladesh	Jordan	815	125	172	0	0	721	3146600	100050800	1732.7534842	245.37050186	4340100	118709500	1523.9589269	316.65940487	5478100	140945800	2876.4339867	461.11870538	5393.54531181011	0	0	0	0	0	0	1	5393.54531181011	0	0	0	0	0	1	1	5393.54531181011	0	0	0	0	0	1	1
Bangladesh	Kenya	21	677	936	311796.6	234857	1408340.09250286	21905600	100050800	479.39009596	245.37050186	27774600	118709500	405.40025536	316.65940487	36158200	140945800	594.59075548	461.11870538	6399.9028775898	0	0	0	0	0	1	1	6399.9028775898	0	0	0	0	0	1	1	6399.9028775898	0	0	0	0	0	1	1
Bangladesh	Kuwait	212	138	190	0	1425	231803.88584112	1994600	100050800	10403.3575964	245.37050186	1793600	118709500	14791.7566123	316.65940487	2339000	140945800	35443.542501	461.11870538	4251.36469596748	0	0	0	0	0	1	1	4251.36469596748	0	0	0	0	0	1	1	4251.36469596748	0	0	0	0	0	1	1
Bangladesh	Lao People's Democratic Republic	58722	60387	83368	0	0	180.51906193	3966800	100050800	181.2640738	245.37050186	4836100	118709500	295.18410125	316.65940487	5801600	140945800	600.85484012	461.11870538	1522.94686379843	0	0	0	0	0	0	1	1522.94686379843	0	0	0	0	0	0	1	1522.94686379843	0	0	0	0	0	0	1
Bangladesh	Liberia	8	559	772	0	0	246224.3074192	2182000	100050800	386.58179076	245.37050186	2297500	118709500	138.527535249	316.65940487	3352700	140945800	189.46778612	461.11870538	10822.3589871029	0	0	0	0	0	0	1	10822.3589871029	0	0	0	0	0	0	1	10822.3589871029	0	0	0	0	0	0	1
Bangladesh	Malaysia	1138	997	1376	296933716.448785	394156721	1418124796.59184	17207200	100050800	2124.8479904	245.37050186	21017200	118709500	3839.3020948	316.65940487	26271900	140945800	5870.619257	461.11870538	2694.91673263225	0	0	0	0	0	1	1	2694.91673263225	0	0	0	0	0	1	1	2694.91673263225	0	0	0	0	0	1	1
Bangladesh	Mexico	140	261	360	623700	17471307	1037613	81016600	100050800	2572.8526202	245.37050186	93029600	118709500	4697.678254	316.65940487	107266600	140945800	8063.3929256	461.11870538	14773.485754216	0	0	0	0	0	1	1	14773.485754216	0	0	0	0	0	1	1	14773.485754216	0	0	0	0	0	1	1
Bangladesh	Morocco	21	328	453	0	0	18427.5	23814000	100050800	995.09631492	245.37050186	27083200	118709500	1322.3597368	316.65940487	30544700	140945800	2134.7219371	461.11870538	9215.12287334442	0	0	0	0	0	1	1	9215.12287334442	0	0	0	0	0	1	1	9215.12287334442	0	0	0	0	0	1	1
Bangladesh	Myanmar	125851	131147	190412	15314479.4	1087712	53755998.4837319	38030000	100050800	128.288575	245.37050186	42444900	118709500	164.3885479	316.65940487	46550300	140945800	389.09261835	461.11870538	878.794847178435	1	0	0	0	0	1	1	878.794847178435	1	0	0	0	0	1	1	878.794847178435	1	0	0	0	0	1	1
Bangladesh	Nepal	9670	13051	36938	0	33503872	66926755.8948976	18197200	100050800	184.3631004	245.37050186	21911300	118709500	207.75986676	316.65940487	27519200	140945800	337.06152321	461.11870538	724.841905174208	0	0	0	0	0	0	1	724.841905174208	0	0	0	0	0	0	1	724.841905174208	0	0	0	0	0	1	1
Bangladesh	Netherlands	371	474	655	311410194.402756	27495159	3086363.37442193	14706800	100050800	16162.355094	245.37050186	15450600	118709500	24183.335212	316.65940487	16316300	140945800	39906.178222	461.11870538	7654.01578011627	0	0	0	0	0	1	1	7654.01578011627	0	0	0	0	0	1	1	7654.01578011627	0	0	0	0	0	1	1
Bangladesh	New Zealand	1149	1034	1390	1352220	6804724	32330986.8970386	3338800	100050800	11977.5907974	245.37050186	3673900	118709500	14877.064089	316.65940487	4148900	140945800	24945.75895	461.11870538	11175.6005642456	0	0	0	0	0	1	1	11175.6005642456	0	0	0	0	0	1	1	11175.6005642456	0	0	0	0	0	1	1
Bangladesh	Nigeria	204	792	1092	0	924679	32431035.7913811	92767400	100050800	365.9963094	245.37050186	111517400	118709500	305.77624043	316.65940487	141969300	140945800	862.35446206	461.11870538	9127.24354221649	0	0	0	0	0	1	1	9127.24354221649	0	0	0	0	0	1	1	9127.24354221649	0	0	0	0	0	1	1
Bangladesh	Norway	4240	9804	13534	18219.942858	13247	13154.4	4203400	100050800	23205.80234	245.37050186	4374400	118709500	32784.080501	316.65940487	4670600	140945800	65987.716716	461.11870538	7252.7752822197	0	0	0	0	0	1	1	7252.7752822197	0	0	0	0	0	1	1	7252.7752822197	0	0	0	0	0	1	1
Bangladesh	Pakistan	2320	3066	4878	110537906.127335	476945658	355935379.143843	105304200	100050800	410.75808112	245.37050186	129406300	118709500	509.62914079	316.65940487	160309800	140945800	725.40717472	461.11870538	2106.58737920961	0	0	1	0	0	1	1	2106.58737920961	0	0	1	0	0	1	1	2106.58737920961	0	0	1	0	0	1	1
Bangladesh	Panama	4	2	2	0	5467424	0	2320000	100050800	2548.8145286	245.37050186	2707100	118709500	3446.1922094	316.65940487	3265900	140945800	5371.8536249	461.11870538	16275.0470039703	0	0	0	0	0	0	1	16275.0470039703	0	0	0	0	0	1	1	16275.0470039703	0	0	0	0	0	1	1
Bangladesh	Papua New Guinea	42	921	1272	0	2589184	1140157.2	3962200	100050800	833.90766242	245.37050186	4795700	118709500	930.16877293	316.65940487	6177600	140945800	896.40384639	461.11870538	7068.13272150936	0	0	0	0	0	0	1	7068.13272150936	0	0	0	0	0	1	1	7068.13272150936	0	0	0	0	0	1	1
Bangladesh	Paraguay	4	147	203	335858.4	839020	8301125.4	4024400	100050800	1126.74883476	245.37050186	4849600	118709500	1485.689859	316.65940487	5953500	140945800	1680.88119928	461.11870538	16732.3255988029	0	0	0	0	0	0	1	16732.3255988029	0	0	0	0	0	1	1	16732.3255988029	0	0	0	0	0	1	1
Bangladesh	Peru	565	1860	2569	0	546223	0	20796400	100050800	1465.984971	245.37050186	24022300	118709500	1989.8431914	316.65940487	27686100	140945800	3352.0726024	461.11870538	18053.4430424286	0	0	0	0	0	1	1	18053.4430424286	0	0	0	0	0	1	1	18053.4430424286	0	0	0	0	0	1	1
Bangladesh	Philippines	51383	42679	5693	2195273.54921872	9220289	4142097.49908158	58577400	100050800	707.74469284	245.37050186	70121700	118709500	1052.51146203	316.65940487	86227700	140945800	1428.30415193	461.11870538	3493.09185149746	0	0	0	0	0	1	1	3493.09185149746	0	0	0	0	0	1	1	3493.09185149746	0	0	0	0	0	1	1
Bangladesh	Poland	55	188	258	12884463.6	6933278	12974778.5368836	37772600	100050800	1887.5671808	245.37050186	38327400	118709500	3504.17137	316.65940487	38213900	140945800	8787.258925	461.11870538	6689.43605524521	0	0	0	0	0	1	1	6689.43605524521	0	0	0	0	0	1	1	6689.43605524521	0	0	0	0	0	1	1
Bangladesh	Portugal	123	169	233	22085871.2468	55761	188513.202542	9936200	100050800	5607.5191802	245.37050186	10142100	118709500	10878.5966146	316.65940487	10547300	140945800	18331.763507	461.11870538	9166.67907823486	0	0	0	0	0	1	1	9166.67907823486	0	0	0	0	0	1	1	9166.67907823486	0	0	0	0	0	1	1
Bangladesh	Republic of Korea	1654	2205	2985	16940238.2199191	9709500	8279415.04856014	42056600	100050800	4524.7932598	245.37050186	44759700	118709500	9923.4646346	316.65940487	47178100	140945800	17068.81502	461.11870538	3827.92433724709	0	0	0	0	0	1	1	3827.92433724709	0	0	0	0	0	1	1	3827.92433724709	0	0	0	0	0	1	1
Bangladesh	Romania	13	380	526	10841495.1271357	2217969	93062056.7	23061000	100050800	2412.8502292	245.37050186	22656800	118709500	1487.80676781	316.65940487	21761600	140945800	5281.5965805	461.11870538	6246.4304149456	0	0	0	0	0	1	1	6246.4304149456	0	0	0	0	0	1	1	6246.4304149456	0	0	0	0	0	1	1
Bangladesh	Russian Federation	106	198	274	0	40952247	937170794.875357	0	100050800	0	245.37050186	133379900	118709500	2159.5581238	316.65940487	144070200	140945800	6330.6361082	461.11870538	5050.1704305397	0	0	0	0	0	0	1	5050.1704305397	0	0	0	0	0	0	1	5050.1704305397	0	0	0	0	0	0	1
Bangladesh	Saudi Arabia	1015	2164	2989	1713.2	1336180	3424502.62449432	15023200	100050800	6274.0406582	245.37050186	18483700	118709500	8058.9838026	316.65940487	24246100	140945800	12856.5322823	461.11870538	4779.49052185745	0	0	0	0	0	0	1	4779.49052185745	0	0	0	0	0	0	1	4779.49052185745	0	0	0	0	0	1	1
Bangladesh	Singapore	10556	7569	9063	760608852.331107	140099896	154904148.990321	2886200	100050800	9427.6978192	245.37050186	3521700	118709500	21831.777029	316.65940487	4432400	140945800	31665.436237	461.11870538	2874.27934250488	0	0	0	0	0	1	1	2874.27934250488	0	0	0	0	0	1	1	2874.27934250488	0	0	0	0	0	1	1
Bangladesh	Spain	1147	205	283	113924085.38092	9423988	8973099.57014668	38741400	100050800	9504.7941826	245.37050186	39511400	118709500	14650.131998	316.65940487	43578200	140945800	26134.03366	461.11870538	8622.03934461517	0	0	0	0	0	1	1	8622.03934461517	0	0	0	0	0	1	1	8622.03934461517	0	0	0	0	0	1	1
Bangladesh	Sri Lanka	5107	5219	7519	79154689.0991292	17405369	8548605.21392836	16893600	100050800	418.93956352	245.37050186	18216300	118709500	735.53158754	316.65940487	19921700	140945800	1440.04500506	461.11870538	2103.86376769428	0	0	0	0	0	1	1	2103.86376769428	0	0	0	0	0	1	1	2103.86376769428	0	0	0	0	0	1	1
Bangladesh	Sudan	59	45	62	15159421.2	39646607	101721674	25312200	100050800	442.54990684	245.37050186	30590900	118709500	356.27645066	316.65940487	39056300	140945800	1067.21905016	461.11870538	6164.95071318474	0	0	0	0	0	0	1	6164.95071318474	0	0	0	0	0	0	1	6164.95071318474	0	0	0	0	0	0	1
Bangladesh	Sweden	527	465	642	7763421.666644	4265739	3742496.6979702	8462400	100050800	22547.805362	245.37050186	8791800	118709500	28308.269763	316.65940487	9090100	140945800	40966.811241	461.11870538	6912.31272969246	0	0	0	0	0	1	1	6912.31272969246	0	0	0	0	0	1	1	6912.31272969246	0	0	0	0	0	1	1
Bangladesh	Switzerland	1015	925	1276	11571062.5449155	3314206	7747023.6540081	6577400	100050800	28517.53679	245.37050186	6999500	118709500	38309.066855	316.65940487	7439400	140945800	52782.770581	461.11870538	7584.63096138992	0	0	0	0	0	1	1	7584.63096138992	0	0	0	0	0	1	1	7584.63096138992	0	0	0	0	0	1	1
Bangladesh	Syrian Arab Republic	715	1534	2116	9748922.8	316165	28142504.7	11618800	100050800	915.82588788	245.37050186	14330900	118709500	1075.09433574	316.65940487	18579800	140945800	1875.5884146	461.11870538	5266.34440891705	0	0	0	0	0	0	1	5266.34440891705	0	0	0	0	0	0	1	5266.34440891705	0	0	0	0	0	0	1
Bangladesh	Thailand	15503	8386	9975	504744868.5424	134706602	510434154.046488	55287400	100050800	1126.10389608	245.37050186	60180200	118709500	2222.2751608	316.65940487	66783800	140945800	3020.4161367	461.11870538	1541.50076327686	0	0	0	0	0	1	1	1541.50076327686	0	0	0	0	0	1	1	1541.50076327686	0	0	0	0	0	1	1
Bangladesh	Tunisia	76	598	826	36673.2	32272	400034.2	7867400	100050800	1433.6007764	245.37050186	8962100	118709500	2150.1310448	316.65940487	9986900	140945800	3403.8125112	461.11870538	7656.76652751236	0	0	0	0	0	1	1	7656.76652751236	0	0	0	0	0	1	1	7656.76652751236	0	0	0	0	0	1	1
Bangladesh	United Kingdom	9090	23021	31653	62003457.3723525	38854537	9465429.07710253	57116000	100050800	14027.498276	245.37050186	58308000	118709500	21255.125324	316.65940487	60682500	140945800	35903.712401	461.11870538	8067.25123666954	0	0	1	0	0	1	1	8067.25123666954	0	0	1	0	0	1	1	8067.25123666954	0	0	1	0	0	1	1
Bangladesh	United States of America	28559	31610	43510	1590842110.59667	1255228448	736587200.306742	248399200	100050800	20411.012202	245.37050186	268449800	118709500	28654.416256	316.65940487	298109500	140945800	42193.053703	461.11870538	13036.0125945549	0	0	0	0	0	1	1	13036.0125945549	0	0	0	0	0	1	1	13036.0125945549	0	0	0	0	0	1	1
Bangladesh	Uruguay	13	95	130	366660.1099612	0	12553416.6	3068800	100050800	2661.2205122	245.37050186	3231600	118709500	6206.4579786	316.65940487	3335200	140945800	6705.7709864	461.11870538	16594.0782790939	0	0	0	0	0	1	1	16594.0782790939	0	0	0	0	0	1	1	16594.0782790939	0	0	0	0	0	1	1
Bangladesh	USSR	106	0	0	27270355.8857544	0	0	284882400	100050800	2769.2917884	245.37050186	29030500	118709500	238.9129	316.65940487	0	140945800	0	461.11870538	5050.1704305397	0	0	0	0	0	0	1	5050.1704305397	0	0	0	0	0	0	1	5050.1704305397	0	0	0	0	0	0	1
Bangladesh	Venezuela (Bolivarian Republic of)	38	28	40	0	0	3104.37042932	18712200	100050800	2702.7417934	245.37050186	22262600	118709500	3378.4487545	316.65940487	26896300	140945800	7276.3012019	461.11870538	15593.7344916672	0	0	0	0	0	1	1	15593.7344916672	0	0	0	0	0	1	1	15593.7344916672	0	0	0	0	0	1	1
Bangladesh	Viet Nam	40088	18280	26026	31805.4	2890214	3522004.2587863	64354600	100050800	89.739901222	245.37050186	74161500	118709500	273.9261249	316.65940487	83671600	140945800	744.13983636	461.11870538	2059.92026219063	0	0	0	0	0	0	1	2059.92026219063	0	0	0	0	0	0	1	2059.92026219063	0	0	0	0	0	0	1
Bangladesh	Zambia	59	183	254	0	0	8233816	7430200	100050800	410.3980839	245.37050186	9083900	118709500	371.7736107	316.65940487	11673300	140945800	751.84053759	461.11870538	7951.71871032028	0	0	0	0	0	1	1	7951.71871032028	0	0	0	0	0	1	1	7951.71871032028	0	0	0	0	0	1	1
Bangladesh	Zimbabwe	13	99	136	32767.6	1650960	31704339	9840400	100050800	1024.8816899	245.37050186	11730800	118709500	814.54105914	316.65940487	12547300	140945800	513.12787034	461.11870538	8036.90191420145	0	0	0	0	0	1	1	8036.90191420145	0	0	0	0	0	1	1	8036.90191420145	0	0	0	0	0	1	1
Barbados	Antigua and Barbuda	202	231	287	1083.6	20317	15928.3820712	63200	258000	5179.5018814	6762.84352	69800	263900	7605.2482255	8788.4988857	84400	270800	11173.2925971	13132.793166	506.663698323381	0	1	0	0	1	1	1	506.663698323381	0	1	0	0	1	1	1	506.663698323381	0	1	0	0	1	1	1
Barbados	Australia	22	25	31	13110048.114002	6846847	3330987.92047953	16588400	258000	16363.568902	6762.84352	18230900	263900	21073.037878	8788.4988857	20688200	270800	38061.199313	13132.793166	16486.7695713985	0	1	0	0	0	1	1	16486.7695713985	0	1	0	0	0	1	1	16486.7695713985	0	1	0	0	0	1	1
Barbados	Bahamas	49	56	69	1061.967543	0	616.7	247400	258000	12699.072674	6762.84352	280700	263900	16297.689218	8788.4988857	322000	270800	23354.030649	13132.793166	2315.39446216484	0	1	0	0	1	0	1	2315.39446216484	0	1	0	0	1	0	1	2315.39446216484	0	1	0	0	1	0	1
Barbados	Canada	595	682	845	25404250.375675	12597203	20154752.7169056	26942400	258000	17962.853468	6762.84352	29405100	263900	20897.697184	8788.4988857	32471000	270800	35370.23692	13132.793166	4655.86109131184	0	1	0	0	0	1	1	4655.86109131184	0	1	0	0	0	1	1	4655.86109131184	0	1	0	0	0	1	1
Barbados	Dominica	402	461	571	267465.66408546	1679659	830499.16228286	71800	258000	2358.5924222	6762.84352	70700	263900	3863.2594146	8788.4988857	68600	270800	5759.6897534	13132.793166	315.481924826777	0	1	0	0	1	0	1	315.481924826777	0	1	0	0	1	1	1	315.481924826777	0	1	0	0	1	1	1
Barbados	Grenada	503	576	714	231512.292864	611006	162351.92232908	98000	258000	1901.2510452	6762.84352	99600	263900	3147.3949998	8788.4988857	102900	270800	6564.8101756	13132.793166	250.943942397737	0	1	0	0	1	0	1	250.943942397737	0	1	0	0	1	1	1	250.943942397737	0	1	0	0	1	1	1
Barbados	Guyana	2277	2609	3234	504528.93506383	7468690	27856385.6821319	734000	258000	892.02661712	6762.84352	728000	263900	1298.89914487	8788.4988857	746100	270800	2067.7934792	13132.793166	752.229336176363	0	1	0	0	1	1	1	752.229336176363	0	1	0	0	1	1	1	752.229336176363	0	1	0	0	1	1	1
Barbados	India	393	450	558	379410.9	1100396	3306692.74243714	837808800	258000	346.46436872	6762.84352	973279900	263900	379.43645091	8788.4988857	1148321700	270800	827.15826348	13132.793166	13881.6962330513	0	1	0	0	0	1	1	13881.6962330513	0	1	0	0	0	1	1	13881.6962330513	0	1	0	0	0	1	1
Barbados	Jamaica	554	635	788	6059574.83152759	5682439	6728214.07864792	2341400	258000	1688.3029564	6762.84352	2476500	263900	2730.3864024	8788.4988857	2682000	270800	4237.2755612	13132.793166	1944.46076951444	0	1	0	0	1	1	1	1944.46076951444	0	1	0	0	1	1	1	1944.46076951444	0	1	0	0	1	1	1
Barbados	Saint Lucia	2953	3383	4194	12112397.9318019	2273734	2274980.52303419	133200	258000	2544.8122676	6762.84352	148300	263900	3861.9015094	8788.4988857	166300	270800	5382.087181	13132.793166	176.9193916033	0	1	0	0	1	0	1	176.9193916033	0	1	0	0	1	1	1	176.9193916033	0	1	0	0	1	1	1
Barbados	Saint Vincent and the Grenadines	3273	3750	4648	83673245.5520844	8717176	9467168.68229001	106200	258000	1802.2637658	6762.84352	108000	263900	3016.3296981	8788.4988857	108700	270800	5322.1074377	13132.793166	174.95258071959	0	1	0	0	1	0	1	174.95258071959	0	1	0	0	1	1	1	174.95258071959	0	1	0	0	1	1	1
Barbados	Trinidad and Tobago	1558	1785	2213	37449172.4058037	40908780	30643849.3737213	1200600	258000	3911.1293514	6762.84352	1262000	263900	4595.4663905	8788.4988857	1318500	270800	12520.9991223	13132.793166	356.017316568339	0	1	0	0	1	1	1	356.017316568339	0	1	0	0	1	1	1	356.017316568339	0	1	0	0	1	1	1
Barbados	United Kingdom	2660	3048	3779	21249960.3871231	17481559	33780309.3247801	57116000	258000	14027.498276	6762.84352	58308000	263900	21255.125324	8788.4988857	60682500	270800	35903.712401	13132.793166	6743.45757301445	0	1	1	0	0	1	1	6743.45757301445	0	1	1	0	0	1	1	6743.45757301445	0	1	1	0	0	1	1
Barbados	United States of America	990	1134	1406	157427149.846824	156212413	184358191.241257	248399200	258000	20411.012202	6762.84352	268449800	263900	28654.416256	8788.4988857	298109500	270800	42193.053703	13132.793166	4439.89164574127	0	1	0	0	0	1	1	4439.89164574127	0	1	0	0	0	1	1	4439.89164574127	0	1	0	0	0	1	1
Belarus	Afghanistan	140	278	270	0	1430746	4389131.2714285	12431800	0	254.33417698	0	19375900	9193700	159.91346563	1270.8261547	27770100	9800500	287.28996725	3544.0784831	3766.02654913034	0	0	0	0	0	0	0	3766.02654913034	0	0	0	0	0	0	0	3766.02654913034	0	0	0	0	0	0	0
Belarus	Armenia	6651	5964	5788	0	3550	114462.03180003	0	0	0	0	2891700	9193700	427.73154204	1270.8261547	3071700	9800500	1984.65453335	3544.0784831	1943.56995607157	0	0	0	0	0	0	0	1943.56995607157	0	0	0	0	1	0	0	1943.56995607157	0	0	0	0	1	1	0
Belarus	Azerbaijan	15666	14048	13633	0	4192609	5274212.30111156	0	0	0	0	7032800	9193700	478.91831276	1270.8261547	8663800	9800500	2702.74577107	3544.0784831	2152.44188549032	0	0	0	0	0	0	0	2152.44188549032	0	0	0	0	1	0	0	2152.44188549032	0	0	0	0	1	0	0
Belarus	Canada	85	152	148	0	155113	1193297.56254968	26942400	0	17962.853468	0	29405100	9193700	20897.697184	1270.8261547	32471000	9800500	35370.23692	3544.0784831	7268.62507376137	0	0	0	0	0	1	0	7268.62507376137	0	0	0	0	0	1	0	7268.62507376137	0	0	0	0	0	1	0
Belarus	Denmark	130	196	190	0	27695224	7920137.09568147	5124800	0	21570.503072	0	5245600	9193700	30971.888334	1270.8261547	5441400	9800500	47590.494661	3544.0784831	1098.41884369569	0	0	0	0	0	1	0	1098.41884369569	0	0	0	0	0	1	0	1098.41884369569	0	0	0	0	0	1	0
Belarus	Estonia	3432	3198	3104	0	43191144	77544907.7947491	0	0	0	0	1289700	9193700	3061.6963701	1270.8261547	1347800	9800500	11163.9983131	3544.0784831	651.135512116575	0	0	0	0	0	0	0	651.135512116575	0	0	0	0	0	1	0	651.135512116575	0	0	0	0	0	1	0
Belarus	Finland	1186	2081	2020	0	5748216	5452986.1194924	4952800	0	21175.774558	0	5104900	9193700	23234.462288	1270.8261547	5264200	9800500	38166.427557	3544.0784831	882.418565803623	0	0	0	0	0	1	0	882.418565803623	0	0	0	0	0	1	0	882.418565803623	0	0	0	0	0	1	0
Belarus	Georgia	9877	8858	8597	0	661966	4327123.81602645	0	0	0	0	4515900	9193700	559.59693824	1270.8261547	4485700	9800500	1696.16716891	3544.0784831	1753.18386465826	0	0	0	0	0	0	0	1753.18386465826	0	0	0	0	1	1	0	1753.18386465826	0	0	0	0	1	1	0
Belarus	Greece	164	107	104	0	4720922	2382015.01981685	10056000	0	7175.2455894	0	10669800	9193700	11611.2199505	1270.8261547	11199900	9800500	22038.235558	3544.0784831	1737.37115109539	0	0	0	0	0	1	0	1737.37115109539	0	0	0	0	0	1	0	1737.37115109539	0	0	0	0	0	1	0
Belarus	Hungary	291	338	328	0	64068630	35489331.0097847	10434400	0	2997.096273	0	10305300	9193700	4217.710005	1270.8261547	10079100	9800500	10663.9993486	3544.0784831	940.492268945742	0	0	0	0	0	1	0	940.492268945742	0	0	0	0	0	1	0	940.492268945742	0	0	0	0	0	1	0
Belarus	Israel	192	382	371	0	763678	2211444.46204755	4308200	0	10628.820668	0	5372200	9193700	17517.868056	1270.8261547	6724700	9800500	22694.445237	3544.0784831	2467.19588985538	0	0	0	0	0	1	0	2467.19588985538	0	0	0	0	0	1	0	2467.19588985538	0	0	0	0	0	1	0
Belarus	Kazakhstan	81226	72839	70685	0	122227813	217800986.09068	0	0	0	0	14127300	9193700	1233.3464086	1270.8261547	15329400	9800500	4886.7669469	3544.0784831	3095.13912776623	0	0	0	0	0	0	0	3095.13912776623	0	0	0	0	1	0	0	3095.13912776623	0	0	0	0	1	0	0
Belarus	Kyrgyzstan	6077	5449	5287	0	2261578	5369521.95923602	0	0	0	0	4219400	9193700	321.18132729	1270.8261547	5109100	9800500	597.98201052	3544.0784831	3605.07422315006	0	0	0	0	0	0	0	3605.07422315006	0	0	0	0	1	1	0	3605.07422315006	0	0	0	0	1	1	0
Belarus	Latvia	11096	10340	10035	0	16137225	51865060.7183027	0	0	0	0	2231400	9193700	2182.1079223	1270.8261547	2303500	9800500	8304.8421637	3544.0784831	458.608869958401	1	0	0	0	0	0	0	458.608869958401	1	0	0	0	0	1	0	458.608869958401	1	0	0	0	0	1	0
Belarus	Lithuania	18398	17145	16638	0	135258785	255985356.923042	0	0	0	0	3240000	9193700	2215.8364702	1270.8261547	3403900	9800500	8402.9572712	3544.0784831	352.446291024423	1	0	0	0	0	0	0	352.446291024423	1	0	0	0	0	0	0	352.446291024423	1	0	0	0	0	1	0
Belarus	Poland	235	471	457	0	227447383	241886001.190935	37772600	0	1887.5671808	0	38327400	9193700	3504.17137	1270.8261547	38213900	9800500	8787.258925	3544.0784831	639.615473578691	1	0	0	0	0	1	0	639.615473578691	1	0	0	0	0	1	0	639.615473578691	1	0	0	0	0	1	0
Belarus	Republic of Moldova	8834	7923	7688	0	82770074	175298137.088839	0	0	0	0	3852400	9193700	378.19244411	1270.8261547	3769800	9800500	968.29917235	3544.0784831	741.436202624536	0	0	0	0	0	0	0	741.436202624536	0	0	0	0	1	0	0	741.436202624536	0	0	0	0	1	1	0
Belarus	Russian Federation	792281	710467	689468	0	217563869	1659749425.83548	0	0	0	0	133379900	9193700	2159.5581238	1270.8261547	144070200	9800500	6330.6361082	3544.0784831	1495.43801930752	1	0	1	0	0	0	0	1495.43801930752	1	0	1	0	1	0	0	1495.43801930752	1	0	1	0	1	0	0
Belarus	Sweden	190	335	325	0	560814	5340418.49564733	8462400	0	22547.805362	0	8791800	9193700	28308.269763	1270.8261547	9090100	9800500	40966.811241	3544.0784831	986.476667862606	0	0	0	0	0	1	0	986.476667862606	0	0	0	0	0	1	0	986.476667862606	0	0	0	0	0	1	0
Belarus	Tajikistan	6593	5912	5738	0	1815292	26434692.8186669	0	0	0	0	5270400	9193700	197.30001543	1270.8261547	6518200	9800500	461.45534867	3544.0784831	3508.38435759525	0	0	0	0	0	0	0	3508.38435759525	0	0	0	0	1	0	0	3508.38435759525	0	0	0	0	1	0	0
Belarus	Turkmenistan	6345	5690	5522	0	2323073	2719498.72636362	0	0	0	0	3810700	9193700	624.1064594	1270.8261547	4784600	9800500	2917.8197786	3544.0784831	2887.50666242952	0	0	0	0	0	0	0	2887.50666242952	0	0	0	0	1	0	0	2887.50666242952	0	0	0	0	0	0	0
Belarus	Ukraine	262096	235031	228085	0	254451609	1117919978.38365	0	0	0	0	45491800	9193700	885.70743252	1270.8261547	46835100	9800500	2083.68042178	3544.0784831	701.29963627367	1	0	0	0	0	0	0	701.29963627367	1	0	0	0	1	0	0	701.29963627367	1	0	0	0	1	0	0
Belarus	United Kingdom	340	455	442	0	10117871	941043.178070877	57116000	0	14027.498276	0	58308000	9193700	21255.125324	1270.8261547	60682500	9800500	35903.712401	3544.0784831	1957.35460134354	0	0	0	0	0	1	0	1957.35460134354	0	0	0	0	0	1	0	1957.35460134354	0	0	0	0	0	1	0
Belarus	Uzbekistan	17174	15398	14942	0	26254814	46873725.6843845	0	0	0	0	20934800	9193700	557.15258525	1270.8261547	26156500	9800500	740.72865993	3544.0784831	3316.26607583389	0	0	0	0	0	0	0	3316.26607583389	0	0	0	0	1	0	0	3316.26607583389	0	0	0	0	1	0	0
Belarus	Viet Nam	182	363	352	0	4346346	11478764.26017	64354600	0	89.739901222	0	74161500	9193700	273.9261249	1270.8261547	83671600	9800500	744.13983636	3544.0784831	8016.01662496109	0	0	0	0	0	0	0	8016.01662496109	0	0	0	0	0	0	0	8016.01662496109	0	0	0	0	0	0	0
Belgium	Afghanistan	45	30	1967	74104.66148996	190906	46538.1205882	12431800	9851089.2	254.33417698	15994.43819	19375900	10061878.5	159.91346563	24367.569705	27770100	10452800	287.28996725	36656.559306	5331.8917312727	0	0	0	0	0	0	1	5331.8917312727	0	0	0	0	0	0	1	5331.8917312727	0	0	0	0	0	0	1
Belgium	Albania	1361	1349	3016	6061.4014141	705546	192770.9218403	3177800	9851089.2	803.6743863	15994.43819	3153300	10061878.5	793.19936889	24367.569705	3144600	10452800	2727.7965942	36656.559306	1609.06821160212	0	0	0	0	0	0	1	1609.06821160212	0	0	0	0	0	1	1	1609.06821160212	0	0	0	0	0	1	1
Belgium	Algeria	10396	7716	9638	1442533.09207205	1502340	2642530.90531266	24030800	9851089.2	2533.649237	15994.43819	28403900	10061878.5	1685.6871317	24367.569705	33176600	10452800	3238.8302688	36656.559306	1675.46261206837	0	1	0	0	1	0	1	1675.46261206837	0	1	0	0	1	0	1	1675.46261206837	0	1	0	0	1	0	1
Belgium	Angola	646	641	2015	14492331.2761739	2923870	416044.8	9814800	9851089.2	841.57098434	15994.43819	12269800	10061878.5	732.71499477	24367.569705	16735400	10452800	2435.37599828	36656.559306	6817.66246145611	0	0	0	0	0	0	1	6817.66246145611	0	0	0	0	0	1	1	6817.66246145611	0	0	0	0	0	1	1
Belgium	Armenia	45	30	3130	0	30500	48975.40752684	0	9851089.2	0	15994.43819	2891700	10061878.5	427.73154204	24367.569705	3071700	10452800	1984.65453335	36656.559306	3303.21789630909	0	0	0	0	0	0	1	3303.21789630909	0	0	0	0	0	0	1	3303.21789630909	0	0	0	0	0	1	1
Belgium	Australia	352	628	735	194918570.153672	197640578	279342859.535396	16588400	9851089.2	16363.568902	15994.43819	18230900	10061878.5	21073.037878	24367.569705	20688200	10452800	38061.199313	36656.559306	16319.186512151	0	0	0	0	0	1	1	16319.186512151	0	0	0	0	0	1	1	16319.186512151	0	0	0	0	0	1	1
Belgium	Austria	1008	2007	2729	13675473.3214886	37126998	158102247.450489	7613000	9851089.2	17069.607628	15994.43819	7906600	10061878.5	25957.45237	24367.569705	8236200	10452800	37822.449636	36656.559306	858.168227064848	0	1	0	0	1	1	1	858.168227064848	0	1	0	1	1	1	1	858.168227064848	0	1	0	1	1	1	1
Belgium	Azerbaijan	45	30	692	0	3301919	3286104.1489024	0	9851089.2	0	15994.43819	7032800	10061878.5	478.91831276	24367.569705	8663800	10452800	2702.74577107	36656.559306	3594.73920504093	0	0	0	0	0	0	1	3594.73920504093	0	0	0	0	0	0	1	3594.73920504093	0	0	0	0	0	0	1
Belgium	Bangladesh	268	532	1018	14402946.7587912	4178525	7953366.2413656	100050800	9851089.2	245.37050186	15994.43819	118709500	10061878.5	316.65940487	24367.569705	140945800	10452800	461.11870538	36656.559306	7736.88805396214	0	0	0	0	0	1	1	7736.88805396214	0	0	0	0	0	1	1	7736.88805396214	0	0	0	0	0	1	1
Belgium	Belarus	580	575	1285	0	2626524	17125209.4919688	0	9851089.2	0	15994.43819	9193700	10061878.5	1270.8261547	24367.569705	9800500	10452800	3544.0784831	36656.559306	1634.87519390173	0	0	0	0	0	0	1	1634.87519390173	0	0	0	0	0	0	1	1634.87519390173	0	0	0	0	0	0	1
Belgium	Benin	987	568	492	3282508.3	13598241	14687195.9034287	4504000	9851089.2	348.57797768	15994.43819	5726900	10061878.5	385.13481299	24367.569705	7764900	10452800	596.90908925	36656.559306	4805.71288986321	0	1	0	0	0	1	1	4805.71288986321	0	1	0	0	0	1	1	4805.71288986321	0	1	0	0	0	1	1
Belgium	Bosnia and Herzegovina	1963	1947	1448	0	30484	8016579.9	0	9851089.2	0	15994.43819	3184900	10061878.5	955.90727826	24367.569705	3773200	10452800	3233.2862088	36656.559306	1261.89680099144	0	0	0	0	0	0	1	1261.89680099144	0	0	0	0	0	0	1	1261.89680099144	0	0	0	0	0	0	1
Belgium	Brazil	894	1725	5615	953235035.197281	1318345527	3862087158.0387	144409800	9851089.2	2102.8197788	15994.43819	163194500	10061878.5	3811.205794	24367.569705	186515100	10452800	5793.6694108	36656.559306	9067.3668807251	0	0	0	0	0	1	1	9067.3668807251	0	0	0	0	0	1	1	9067.3668807251	0	0	0	0	0	1	1
Belgium	Bulgaria	907	1048	14129	4679221.12860068	5334213	148250883.891374	8902800	9851089.2	2271.3898854	15994.43819	8342500	10061878.5	1334.72441823	24367.569705	7716700	10452800	4284.7408638	36656.559306	1804.25319934626	0	0	0	0	0	0	1	1804.25319934626	0	0	0	0	1	1	1	1804.25319934626	0	0	0	0	1	1	1
Belgium	Burundi	381	542	1360	5850449.60776418	8444453	28624499.4190812	5312800	9851089.2	304.5913916	15994.43819	6079900	10061878.5	221.41433239	24367.569705	7396500	10452800	153.69045445	36656.559306	6495.06687818909	0	1	1	0	0	1	1	6495.06687818909	0	1	1	0	0	1	1	6495.06687818909	0	1	1	0	0	1	1
Belgium	Cameroon	1589	1696	7876	134780355.920906	195398292	518069321.72689	11500400	9851089.2	948.8348977	15994.43819	14107700	10061878.5	709.26605787	24367.569705	17778100	10452800	972.29686008	36656.559306	5054.42692541351	0	1	0	0	0	1	1	5054.42692541351	0	1	0	0	0	1	1	5054.42692541351	0	1	0	0	0	1	1
Belgium	Canada	1523	2313	2990	411036826.233686	1035996410	2162963834.51509	26942400	9851089.2	17962.853468	15994.43819	29405100	10061878.5	20897.697184	24367.569705	32471000	10452800	35370.23692	36656.559306	6267.6812366703	0	1	0	0	0	1	1	6267.6812366703	0	1	0	0	0	1	1	6267.6812366703	0	1	0	0	0	1	1
Belgium	Chile	1176	1218	1004	4886826.25028773	7627060	12957672.3696093	12741400	9851089.2	2080.76524	15994.43819	14478200	10061878.5	4443.9552573	24367.569705	16375000	10452800	7680.6723232	36656.559306	11906.181780333	0	0	0	0	0	1	1	11906.181780333	0	0	0	0	0	1	1	11906.181780333	0	0	0	0	1	1	1
Belgium	China, mainland	2679	3861	9275	116522098.908549	102853428	207326446.557659	1135733200	9851089.2	350.00406046	15994.43819	1246060700	10061878.5	673.08517638	24367.569705	1340700600	10452800	2332.3029115	36656.559306	8370.60984245758	0	0	0	0	0	0	1	8370.60984245758	0	0	0	0	0	0	1	8370.60984245758	0	0	0	0	0	1	1
Belgium	Colombia	563	820	1418	143306430.751142	347117930	746936376.550251	31915200	9851089.2	1684.8204242	15994.43819	36793800	10061878.5	2596.002969	24367.569705	43366400	10452800	3844.2720387	36656.559306	8749.02250359001	0	0	0	0	0	1	1	8749.02250359001	0	0	0	0	0	1	1	8749.02250359001	0	0	0	0	0	1	1
Belgium	Congo	987	568	660	189549.4	340033	19154347.7277252	2263600	9851089.2	1020.009321	15994.43819	2781900	10061878.5	890.60524683	24367.569705	3602600	10452800	1741.93049079	36656.559306	6190.56315388756	0	1	0	0	0	1	1	6190.56315388756	0	1	0	0	0	1	1	6190.56315388756	0	1	0	0	0	1	1
Belgium	Croatia	360	714	819	0	891616	3882627.81945808	0	9851089.2	0	15994.43819	4145600	10061878.5	3929.2807571	24367.569705	4438900	10452800	10672.4369703	36656.559306	1084.76303054895	0	0	0	0	0	0	1	1084.76303054895	0	0	0	0	0	1	1	1084.76303054895	0	0	0	0	1	1	1
Belgium	Cuba	144	285	637	5782895.2	10472413	14516857.0584883	10364600	9851089.2	2556.5963518	15994.43819	10906500	10061878.5	2406.8888109	24367.569705	11233400	10452800	4275.5937672	36656.559306	7731.4562152462	0	0	0	0	0	1	1	7731.4562152462	0	0	0	0	0	1	1	7731.4562152462	0	0	0	0	0	1	1
Belgium	Cyprus	63	63	250	6793979.33604746	4793112	6387924.80041281	738000	9851089.2	7792.497967	15994.43819	863600	10061878.5	12719.07447	24367.569705	1037000	10452800	23106.851964	36656.559306	2917.8099332468	0	0	0	0	0	1	1	2917.8099332468	0	0	0	0	0	1	1	2917.8099332468	0	0	0	0	1	1	1
Belgium	Czech Republic	283	553	2361	0	17854958	125825851.099909	0	9851089.2	0	15994.43819	8235000	10061878.5	4386.9071652	24367.569705	10294100	10452800	13853.1271089	36656.559306	802.989490828276	0	0	0	0	0	1	1	802.989490828276	0	0	0	0	1	1	1	802.989490828276	0	0	0	0	1	1	1
Belgium	Czechoslovakia	428	0	0	17510870.230861	2135264	0	15522400	9851089.2	3676.9096064	15994.43819	3122900	10061878.5	548.6087	24367.569705	0	10452800	0	36656.559306	802.989490828276	0	0	0	0	0	1	1	802.989490828276	0	0	0	0	1	1	1	802.989490828276	0	0	0	0	1	1	1
Belgium	Denmark	2316	3287	3226	74702020.5322007	81718448	151424909.57926	5124800	9851089.2	21570.503072	15994.43819	5245600	10061878.5	30971.888334	24367.569705	5441400	10452800	47590.494661	36656.559306	726.753072087741	0	0	0	0	1	1	1	726.753072087741	0	0	0	0	1	1	1	726.753072087741	0	0	0	0	1	1	1
Belgium	Dominican Republic	591	586	667	1951451.1682874	10971610	241293054.393718	6908000	9851089.2	1048.13877148	15994.43819	7976900	10061878.5	2044.92524	24367.569705	9329500	10452800	3659.2337131	36656.559306	7325.43599923077	0	0	0	0	0	1	1	7325.43599923077	0	0	0	0	0	1	1	7325.43599923077	0	0	0	0	0	1	1
Belgium	Egypt	629	624	1085	14568869.3629141	12832299	68646688.7810532	54402000	9851089.2	551.02557852	15994.43819	62680600	10061878.5	1085.61612415	24367.569705	74927900	10452800	1620.6307679	36656.559306	3206.93132571507	0	0	0	0	0	1	1	3206.93132571507	0	0	0	0	0	1	1	3206.93132571507	0	0	0	0	1	1	1
Belgium	Equatorial Guinea	987	568	2375	1887142.685534	32006	8537449.45020236	351400	9851089.2	338.10823496	15994.43819	451300	10061878.5	813.0203313	24367.569705	617400	10452800	11707.3441972	36656.559306	5383.68539914062	0	1	0	0	0	0	1	5383.68539914062	0	1	0	0	0	0	1	5383.68539914062	0	1	0	0	0	0	1
Belgium	Estonia	79	78	631	0	15139481	29899530.2063392	0	9851089.2	0	15994.43819	1289700	10061878.5	3061.6963701	24367.569705	1347800	10452800	11163.9983131	36656.559306	1627.93032532844	0	0	0	0	0	0	1	1627.93032532844	0	0	0	0	0	1	1	1627.93032532844	0	0	0	0	1	1	1
Belgium	Ethiopia	987	568	585	33517341.3320779	30183144	131349680.087228	48342200	9851089.2	221.77810668	15994.43819	58479500	10061878.5	149.95066577	24367.569705	75121500	10452800	210.33725952	36656.559306	5599.07261999474	0	0	0	0	0	0	1	5599.07261999474	0	0	0	0	0	0	1	5599.07261999474	0	0	0	0	0	0	1
Belgium	Finland	504	2829	3241	6276695.087052	12646531	59285983.6153372	4952800	9851089.2	21175.774558	15994.43819	5104900	10061878.5	23234.462288	24367.569705	5264200	10452800	38166.427557	36656.559306	1706.88579009247	0	0	0	0	1	1	1	1706.88579009247	0	0	0	1	1	1	1	1706.88579009247	0	0	0	1	1	1	1
Belgium	France	90062	109765	150429	2620149249.07173	NA	14381783353.9139	56152200	9851089.2	17101.921628	15994.43819	57965600	10061878.5	23667.47674	24367.569705	61139700	10452800	34216.013075	36656.559306	526.335103511584	1	1	0	0	1	1	1	526.335103511584	1	1	0	1	1	1	1	526.335103511584	1	1	0	1	1	1	1
Belgium	Georgia	1169	1160	1295	0	443332	2528062.67348776	0	9851089.2	0	15994.43819	4515900	10061878.5	559.59693824	24367.569705	4485700	10452800	1696.16716891	36656.559306	3143.91109959192	0	0	0	0	0	0	1	3143.91109959192	0	0	0	0	0	1	1	3143.91109959192	0	0	0	0	0	1	1
Belgium	Germany	26342	34719	42289	1704861997.12239	NA	5644631511.84224	78350600	9851089.2	17069.165766	15994.43819	81585200	10061878.5	26146.178627	24367.569705	82459900	10452800	34238.186892	36656.559306	423.346279046941	1	1	0	0	1	1	1	423.346279046941	1	1	0	1	1	1	1	423.346279046941	1	1	0	1	1	1	1
Belgium	Ghana	1455	1443	3113	10035183.334994	168971861	1021358584.70905	14019600	9851089.2	589.16890848	15994.43819	17197600	10061878.5	616.28881195	24367.569705	21948000	10452800	864.77999982	36656.559306	4973.49595441074	0	0	0	0	0	1	1	4973.49595441074	0	0	0	0	0	1	1	4973.49595441074	0	0	0	0	0	1	1
Belgium	Greece	20236	18027	15875	110420307.940895	54691870	63426716.7736269	10056000	9851089.2	7175.2455894	15994.43819	10669800	10061878.5	11611.2199505	24367.569705	11199900	10452800	22038.235558	36656.559306	2050.84256495743	0	0	0	0	1	1	1	2050.84256495743	0	0	0	0	1	1	1	2050.84256495743	0	0	0	1	1	1	1
Belgium	Guinea	1006	998	2225	4470816.31935574	9834426	69654185.128775	5359200	9851089.2	476.68015816	15994.43819	7470800	10061878.5	479.69578416	24367.569705	9162900	10452800	387.78377907	36656.559306	4835.61443269749	0	1	0	0	0	0	1	4835.61443269749	0	1	0	0	0	1	1	4835.61443269749	0	1	0	0	0	1	1
Belgium	Haiti	242	240	268	29182132.5	27143549	15382517.989181	6832000	9851089.2	323.01612672	15994.43819	7957400	10061878.5	324.12131336	24367.569705	9404200	10452800	461.06600299	36656.559306	7491.25879144897	0	1	0	0	0	1	1	7491.25879144897	0	1	0	0	0	1	1	7491.25879144897	0	1	0	0	0	1	1
Belgium	Hungary	728	1054	3018	25611875.687259	76676474	177633960.389766	10434400	9851089.2	2997.096273	15994.43819	10305300	10061878.5	4217.710005	24367.569705	10079100	10452800	10663.9993486	36656.559306	1155.34320699973	0	0	0	0	0	1	1	1155.34320699973	0	0	0	0	1	1	1	1155.34320699973	0	0	0	0	1	1	1
Belgium	India	2415	3414	7432	31645893.4555657	139679307	601538487.991503	837808800	9851089.2	346.46436872	15994.43819	973279900	10061878.5	379.43645091	24367.569705	1148321700	10452800	827.15826348	36656.559306	6947.93892275887	0	0	0	0	0	1	1	6947.93892275887	0	0	0	0	0	1	1	6947.93892275887	0	0	0	0	0	1	1
Belgium	Indonesia	638	752	1241	272337373.520619	378277055	947049425.424409	177958000	9851089.2	564.85069138	15994.43819	200654300	10061878.5	892.16658246	24367.569705	228359500	10452800	1593.25458219	36656.559306	11419.3285163811	0	0	0	0	0	1	1	11419.3285163811	0	0	0	0	0	1	1	11419.3285163811	0	0	0	0	0	1	1
Belgium	Iran (Islamic Republic of)	1642	932	3650	26870281.7	48568219	32100255.169228	51686000	9851089.2	1683.0048674	15994.43819	60517100	10061878.5	1762.725835	24367.569705	70163100	10452800	3409.6194792	36656.559306	4177.17244464149	0	0	0	0	0	0	1	4177.17244464149	0	0	0	0	0	0	1	4177.17244464149	0	0	0	0	0	0	1
Belgium	Iraq	45	30	1676	198752.1023815	30	531281.8	16562200	9851089.2	968.63559908	15994.43819	20729700	10061878.5	371.25712542	24367.569705	27899800	10452800	711.55390411	36656.559306	3792.86688498421	0	0	0	0	0	0	1	3792.86688498421	0	0	0	0	0	0	1	3792.86688498421	0	0	0	0	0	0	1
Belgium	Ireland	1969	3370	3889	49487839.2244043	72697335	151983505.1214	3534000	9851089.2	10490.2451174	15994.43819	3642100	10061878.5	19648.854397	24367.569705	4180900	10452800	46392.186047	36656.559306	811.51906237781	0	0	0	0	1	1	1	811.51906237781	0	0	0	1	1	1	1	811.51906237781	0	0	0	1	1	1	1
Belgium	Israel	1689	1635	1613	10550469.2590587	17388611	28410583.2003121	4308200	9851089.2	10628.820668	15994.43819	5372200	10061878.5	17517.868056	24367.569705	6724700	10452800	22694.445237	36656.559306	3261.40984541931	0	0	0	0	0	1	1	3261.40984541931	0	0	0	0	1	1	1	3261.40984541931	0	0	0	0	1	1	1
Belgium	Italy	241704	202613	182747	204162049.501548	382637204	1262012458.65699	56822800	9851089.2	15065.749222	15994.43819	56916000	10061878.5	20433.133219	24367.569705	58876500	10452800	30110.479103	36656.559306	1087.70193498983	0	0	0	0	1	1	1	1087.70193498983	0	0	0	1	1	1	1	1087.70193498983	0	0	0	1	1	1	1
Belgium	Japan	2803	3748	4874	6109229.1834315	2655371	5619198.25295649	121419200	9851089.2	22175.299562	15994.43819	124460400	10061878.5	34916.474552	24367.569705	126343100	10452800	36019.093733	36656.559306	9371.25448961944	0	0	0	0	0	1	1	9371.25448961944	0	0	0	0	0	1	1	9371.25448961944	0	0	0	0	0	1	1
Belgium	Jordan	203	30	33	430358.684001303	3794307	2257947.15016691	3146600	9851089.2	1732.7534842	15994.43819	4340100	10061878.5	1523.9589269	24367.569705	5478100	10452800	2876.4339867	36656.559306	3331.52294354658	0	0	0	0	0	0	1	3331.52294354658	0	0	0	0	0	1	1	3331.52294354658	0	0	0	0	1	1	1
Belgium	Kazakhstan	45	30	1735	0	13059734	90715610.1333333	0	9851089.2	0	15994.43819	14127300	10061878.5	1233.3464086	24367.569705	15329400	10452800	4886.7669469	36656.559306	4707.93159128265	0	0	0	0	0	0	1	4707.93159128265	0	0	0	0	0	0	1	4707.93159128265	0	0	0	0	0	0	1
Belgium	Kyrgyzstan	45	30	991	0	325419	1673527.92902512	0	9851089.2	0	15994.43819	4219400	10061878.5	321.18132729	24367.569705	5109100	10452800	597.98201052	36656.559306	5233.48899784813	0	0	0	0	0	0	1	5233.48899784813	0	0	0	0	0	1	1	5233.48899784813	0	0	0	0	0	1	1
Belgium	Latvia	106	105	735	0	3097450	29321318.9355186	0	9851089.2	0	15994.43819	2231400	10061878.5	2182.1079223	24367.569705	2303500	10452800	8304.8421637	36656.559306	1460.13699715314	0	0	0	0	0	0	1	1460.13699715314	0	0	0	0	1	1	1	1460.13699715314	0	0	0	0	1	1	1
Belgium	Lebanon	1525	988	1698	201670.72657338	461542	4111584.41771541	2901800	9851089.2	937.08288026	15994.43819	3444700	10061878.5	3296.750653	24367.569705	4048100	10452800	6134.9917893	36656.559306	3152.42118329406	0	1	0	0	0	0	1	3152.42118329406	0	1	0	0	0	0	1	3152.42118329406	0	1	0	0	1	0	1
Belgium	Lithuania	109	108	1061	0	11786989	136974455.475004	0	9851089.2	0	15994.43819	3240000	10061878.5	2215.8364702	24367.569705	3403900	10452800	8402.9572712	36656.559306	1391.27662486606	0	0	0	0	0	0	1	1391.27662486606	0	0	0	0	1	0	1	1391.27662486606	0	0	0	0	1	1	1
Belgium	Luxembourg	4592	4300	4734	0	21203411	207728352.935205	421110.8	9851089.2	24969.777726	15994.43819	430121.5	10061878.5	44441.352209	24367.569705	467100	10452800	84765.633298	36656.559306	191.597587972987	1	1	0	1	1	1	1	191.597587972987	1	1	0	1	1	1	1	191.597587972987	1	1	0	1	1	1	1
Belgium	Malta	246	244	272	61887.06098916	7198	238138.487488991	360400	9851089.2	5466.7953562	15994.43819	386200	10061878.5	8796.201088	24367.569705	409300	10452800	15512.6691554	36656.559306	1854.41611949348	0	0	0	0	0	1	1	1854.41611949348	0	0	0	0	0	1	1	1854.41611949348	0	0	0	0	1	1	1
Belgium	Mauritania	554	549	614	31555.4159	717574	6750.98526162	1893800	9851089.2	781.69780112	15994.43819	2333400	10061878.5	684.56679389	24367.569705	3089000	10452800	802.99346785	36656.559306	4018.51554774094	0	0	0	0	0	1	1	4018.51554774094	0	0	0	0	0	1	1	4018.51554774094	0	0	0	0	0	1	1
Belgium	Mauritius	615	813	719	2571163.08606754	3241236	8873006.84148745	1040200	9851089.2	1973.7547868	15994.43819	1139200	10061878.5	3412.1885035	24367.569705	1258400	10452800	5622.7321153	36656.559306	9464.82094638901	0	1	0	0	0	1	1	9464.82094638901	0	1	0	0	0	1	1	9464.82094638901	0	1	0	0	0	1	1
Belgium	Mexico	827	820	916	16128646.259842	56261407	301905229.622894	81016600	9851089.2	2572.8526202	15994.43819	93029600	10061878.5	4697.678254	24367.569705	107266600	10452800	8063.3929256	36656.559306	9163.23490710144	0	0	0	0	0	1	1	9163.23490710144	0	0	0	0	0	1	1	9163.23490710144	0	0	0	0	1	1	1
Belgium	Morocco	135196	107255	87905	13710554.8236258	17310831	49056134.8362057	23814000	9851089.2	995.09631492	15994.43819	27083200	10061878.5	1322.3597368	24367.569705	30544700	10452800	2134.7219371	36656.559306	2131.82077397127	0	1	0	0	0	1	1	2131.82077397127	0	1	0	0	1	1	1	2131.82077397127	0	1	0	0	1	1	1
Belgium	Nepal	45	30	1000	582426.6	239022	60178.6868982	18197200	9851089.2	184.3631004	15994.43819	21911300	10061878.5	207.75986676	24367.569705	27519200	10452800	337.06152321	36656.559306	7025.12682430115	0	0	0	0	0	0	1	7025.12682430115	0	0	0	0	0	0	1	7025.12682430115	0	0	0	0	0	1	1
Belgium	Netherlands	60945	89173	143251	4320406930.23178	NA	22984148977.87	14706800	9851089.2	16162.355094	15994.43819	15450600	10061878.5	24183.335212	24367.569705	16316300	10452800	39906.178222	36656.559306	160.928323479569	1	1	0	0	1	1	1	160.928323479569	1	1	0	1	1	1	1	160.928323479569	1	1	0	1	1	1	1
Belgium	Niger	987	568	722	43947	9281	5040995.00238824	7349000	9851089.2	312.80961224	15994.43819	9395800	10061878.5	218.80776332	24367.569705	13301300	10452800	272.25547611	36656.559306	4099.98197393093	0	1	0	0	0	1	1	4099.98197393093	0	1	0	0	0	1	1	4099.98197393093	0	1	0	0	0	1	1
Belgium	Nigeria	940	932	2461	142100524.265763	402396116	1465601321.04257	92767400	9851089.2	365.9963094	15994.43819	111517400	10061878.5	305.77624043	24367.569705	141969300	10452800	862.35446206	36656.559306	4773.98403299503	0	0	0	0	0	1	1	4773.98403299503	0	0	0	0	0	1	1	4773.98403299503	0	0	0	0	0	1	1
Belgium	Norway	760	1200	1450	1383313.75591577	2339723	20281612.8913947	4203400	9851089.2	23205.80234	15994.43819	4374400	10061878.5	32784.080501	24367.569705	4670600	10452800	65987.716716	36656.559306	1128.78458106184	0	0	0	0	1	1	1	1128.78458106184	0	0	0	0	1	1	1	1128.78458106184	0	0	0	0	1	1	1
Belgium	Pakistan	1644	1929	4105	55250953.8914286	38928400	161374522.665967	105304200	9851089.2	410.75808112	15994.43819	129406300	10061878.5	509.62914079	24367.569705	160309800	10452800	725.40717472	36656.559306	5933.28404230938	0	0	0	0	0	1	1	5933.28404230938	0	0	0	0	0	1	1	5933.28404230938	0	0	0	0	0	1	1
Belgium	Peru	616	611	1021	4129034.18467492	12533313	267838580.657582	20796400	9851089.2	1465.984971	15994.43819	24022300	10061878.5	1989.8431914	24367.569705	27686100	10452800	3352.0726024	36656.559306	10358.8493089371	0	0	0	0	0	1	1	10358.8493089371	0	0	0	0	0	1	1	10358.8493089371	0	0	0	0	0	1	1
Belgium	Philippines	3002	3079	3339	68741304.193823	99838704	96843203.8392973	58577400	9851089.2	707.74469284	15994.43819	70121700	10061878.5	1052.51146203	24367.569705	86227700	10452800	1428.30415193	36656.559306	10677.603322612	0	0	0	0	0	1	1	10677.603322612	0	0	0	0	0	1	1	10677.603322612	0	0	0	0	0	1	1
Belgium	Poland	4580	6956	46220	58128323.2766533	34681794	161238199.46547	37772600	9851089.2	1887.5671808	15994.43819	38327400	10061878.5	3504.17137	24367.569705	38213900	10452800	8787.258925	36656.559306	1059.74280001726	0	0	0	0	0	1	1	1059.74280001726	0	0	0	0	1	1	1	1059.74280001726	0	0	0	0	1	1	1
Belgium	Portugal	14785	25738	35491	22377212.3225793	33246667	100489385.03497	9936200	9851089.2	5607.5191802	15994.43819	10142100	10061878.5	10878.5966146	24367.569705	10547300	10452800	18331.763507	36656.559306	1683.54776930294	0	0	0	0	1	1	1	1683.54776930294	0	0	0	1	1	1	1	1683.54776930294	0	0	0	1	1	1	1
Belgium	Republic of Korea	45	30	723	2464802.03438879	2878786	2430365.02142279	42056600	9851089.2	4524.7932598	15994.43819	44759700	10061878.5	9923.4646346	24367.569705	47178100	10452800	17068.81502	36656.559306	8817.22336239853	0	0	0	0	0	1	1	8817.22336239853	0	0	0	0	0	1	1	8817.22336239853	0	0	0	0	0	1	1
Belgium	Romania	2257	2401	28303	4903032.25657799	4935977	296135255.295963	23061000	9851089.2	2412.8502292	15994.43819	22656800	10061878.5	1487.80676781	24367.569705	21761600	10452800	5281.5965805	36656.559306	1676.29857092915	0	0	0	0	0	1	1	1676.29857092915	0	0	0	0	1	1	1	1676.29857092915	0	0	0	0	1	1	1
Belgium	Russian Federation	529	2552	13745	0	68196394	225454649.039402	0	9851089.2	0	15994.43819	133379900	10061878.5	2159.5581238	24367.569705	144070200	10452800	6330.6361082	36656.559306	3010.80363431187	0	0	0	0	0	0	1	3010.80363431187	0	0	0	0	0	0	1	3010.80363431187	0	0	0	0	0	0	1
Belgium	Rwanda	715	651	1948	15243034.9443855	9166826	47827396.2130923	6844600	9851089.2	361.53207134	15994.43819	6525300	10061878.5	267.52952232	24367.569705	9431400	10452800	334.01616991	36656.559306	6364.38271105957	0	1	1	0	0	1	1	6364.38271105957	0	1	1	0	0	1	1	6364.38271105957	0	1	1	0	0	1	1
Belgium	Senegal	716	710	1274	39147344.7612935	15213474	54885498.5603229	6824600	9851089.2	752.83162804	15994.43819	8478700	10061878.5	619.67083868	24367.569705	11050600	10452800	829.29659835	36656.559306	4467.18181932611	0	1	0	0	0	1	1	4467.18181932611	0	1	0	0	0	1	1	4467.18181932611	0	1	0	0	0	1	1
Belgium	Sierra Leone	987	568	632	1821768.85853477	3897909	111806973.395588	3830200	9851089.2	289.5560712	15994.43819	3967200	10061878.5	286.15130437	24367.569705	5166900	10452800	321.13915749	36656.559306	4971.95254574995	0	0	0	0	0	1	1	4971.95254574995	0	0	0	0	0	1	1	4971.95254574995	0	0	0	0	0	1	1
Belgium	Slovakia	145	477	3306	0	4696946	85265966.177851	0	9851089.2	0	15994.43819	4303300	10061878.5	2870.6492684	24367.569705	5425800	10452800	10466.0067579	36656.559306	1083.66635635853	0	0	0	0	0	1	1	1083.66635635853	0	0	0	0	1	1	1	1083.66635635853	0	0	0	0	1	1	1
Belgium	Slovenia	176	175	605	0	1085613	1449084.37850554	0	9851089.2	0	15994.43819	1771500	10061878.5	8522.7094916	24367.569705	2006400	10452800	18863.694279	36656.559306	932.724222126293	0	0	0	0	0	0	1	932.724222126293	0	0	0	0	1	1	1	932.724222126293	0	0	0	0	1	1	1
Belgium	Somalia	987	568	668	12704.7470172	0	28556.5337715	6494600	9851089.2	142.27063662	15994.43819	6762600	10061878.5	190.781031401	24367.569705	8455400	10452800	222.85356061	36656.559306	6472.79458032551	0	0	0	0	0	0	1	6472.79458032551	0	0	0	0	0	0	1	6472.79458032551	0	0	0	0	0	0	1
Belgium	South Africa	651	646	788	24600848.4356737	79770379	76629343.5037981	35231000	9851089.2	2551.7963546	15994.43819	41534800	10061878.5	3280.9670858	24367.569705	47943300	10452800	4821.9661378	36656.559306	9169.50197720756	0	0	0	0	0	1	1	9169.50197720756	0	0	0	0	1	1	1	9169.50197720756	0	0	0	0	1	1	1
Belgium	Spain	51180	43532	48524	223271285.26971	322973964	1159648903.15432	38741400	9851089.2	9504.7941826	15994.43819	39511400	10061878.5	14650.131998	24367.569705	43578200	10452800	26134.03366	36656.559306	1356.56661270981	0	0	0	0	1	1	1	1356.56661270981	0	0	0	1	1	1	1	1356.56661270981	0	0	0	1	1	1	1
Belgium	Sweden	1809	4409	4748	16697067.5320625	18924902	90915446.8493714	8462400	9851089.2	22547.805362	15994.43819	8791800	10061878.5	28308.269763	24367.569705	9090100	10452800	40966.811241	36656.559306	1151.50041037655	0	0	0	0	1	1	1	1151.50041037655	0	0	0	0	1	1	1	1151.50041037655	0	0	0	0	1	1	1
Belgium	Switzerland	2343	2065	2257	18931134.1512887	22199896	91038496.7215728	6577400	9851089.2	28517.53679	15994.43819	6999500	10061878.5	38309.066855	24367.569705	7439400	10452800	52782.770581	36656.559306	503.068938667822	0	1	0	0	1	1	1	503.068938667822	0	1	0	0	1	1	1	503.068938667822	0	1	0	0	1	1	1
Belgium	Syrian Arab Republic	698	693	1612	797184.96	16991862	33555832.2023961	11618800	9851089.2	915.82588788	15994.43819	14330900	10061878.5	1075.09433574	24367.569705	18579800	10452800	1875.5884146	36656.559306	3161.42047101536	0	0	0	0	1	0	1	3161.42047101536	0	0	0	0	1	0	1	3161.42047101536	0	0	0	0	1	0	1
Belgium	Thailand	1720	1706	3238	256690503.386551	419059743	673303764.188648	55287400	9851089.2	1126.10389608	15994.43819	60180200	10061878.5	2222.2751608	24367.569705	66783800	10452800	3020.4161367	36656.559306	9266.8119914875	0	0	0	0	0	1	1	9266.8119914875	0	0	0	0	0	1	1	9266.8119914875	0	0	0	0	0	1	1
Belgium	The former Yugoslav Republic of Macedonia	544	1079	2480	0	294100	3893601.0442808	0	9851089.2	0	15994.43819	1775300	10061878.5	1633.6681462	24367.569705	2039900	10452800	3252.3231524	36656.559306	1659.32230345888	0	0	0	0	0	0	1	1659.32230345888	0	0	0	0	0	0	1	1659.32230345888	0	0	0	0	1	1	1
Belgium	Togo	987	568	1732	18437312.2296774	55919054	241250371.565802	3471200	9851089.2	406.21688668	15994.43819	4204000	10061878.5	363.02772058	24367.569705	5473300	10452800	409.97639617	36656.559306	4867.38010203304	0	1	0	0	0	1	1	4867.38010203304	0	1	0	0	0	1	1	4867.38010203304	0	1	0	0	0	1	1
Belgium	Tunisia	6102	3630	4253	5719777.90890783	5737424	33190467.9469355	7867400	9851089.2	1433.6007764	15994.43819	8962100	10061878.5	2150.1310448	24367.569705	9986900	10452800	3403.8125112	36656.559306	1729.05172684479	0	1	0	0	0	1	1	1729.05172684479	0	1	0	0	1	1	1	1729.05172684479	0	1	0	0	1	1	1
Belgium	Turkey	79872	56400	42429	48803999.6706842	127519081	267504203.988252	52270400	9851089.2	2617.4279448	15994.43819	59348600	10061878.5	3947.3544956	24367.569705	68628800	10452800	6995.7213861	36656.559306	2485.43978863916	0	0	0	0	0	1	1	2485.43978863916	0	0	0	0	1	1	1	2485.43978863916	0	0	0	0	1	1	1
Belgium	Ukraine	2294	2275	2541	0	65764631	662632001.346493	0	9851089.2	0	15994.43819	45491800	10061878.5	885.70743252	24367.569705	46835100	10452800	2083.68042178	36656.559306	2073.16713327103	0	0	0	0	0	0	1	2073.16713327103	0	0	0	0	0	0	1	2073.16713327103	0	0	0	0	0	0	1
Belgium	United Kingdom	21444	26708	26862	308891774.01763	563731352	1365936671.0438	57116000	9851089.2	14027.498276	15994.43819	58308000	10061878.5	21255.125324	24367.569705	60682500	10452800	35903.712401	36656.559306	448.281730094838	0	0	0	0	1	1	1	448.281730094838	0	0	0	0	1	1	1	448.281730094838	0	0	0	0	1	1	1
Belgium	United States of America	11222	11900	12158	1740933338.40338	1452675563	1612832334.59464	248399200	9851089.2	20411.012202	15994.43819	268449800	10061878.5	28654.416256	24367.569705	298109500	10452800	42193.053703	36656.559306	7302.65459473496	0	0	0	0	0	1	1	7302.65459473496	0	0	0	0	0	1	1	7302.65459473496	0	0	0	0	0	1	1
Belgium	USSR	5091	0	0	87109448.4749494	3520767	0	284882400	9851089.2	2769.2917884	15994.43819	29030500	10061878.5	238.9129	24367.569705	0	10452800	0	36656.559306	3010.80363431187	0	0	0	0	0	0	1	3010.80363431187	0	0	0	0	0	0	1	3010.80363431187	0	0	0	0	0	0	1
Belgium	Uzbekistan	45	30	1566	0	66586360	42682378.875	0	9851089.2	0	15994.43819	20934800	10061878.5	557.15258525	24367.569705	26156500	10452800	740.72865993	36656.559306	4926.62695202541	0	0	0	0	0	0	1	4926.62695202541	0	0	0	0	0	0	1	4926.62695202541	0	0	0	0	0	0	1
Belgium	Viet Nam	394	656	1122	7675941.6288244	21055912	253135230.633992	64354600	9851089.2	89.739901222	15994.43819	74161500	10061878.5	273.9261249	24367.569705	83671600	10452800	744.13983636	36656.559306	9644.94195816307	0	0	0	0	0	0	1	9644.94195816307	0	0	0	0	0	0	1	9644.94195816307	0	0	0	0	0	0	1
Belgium	Yugoslav SFR	9209	0	0	6038346.08147116	309709	0	12578000	9851089.2	2983.490776	15994.43819	1256400	10061878.5	531.8212	24367.569705	0	10452800	0	36656.559306	1435.76095180359	0	0	0	0	0	1	1	1435.76095180359	0	0	0	0	0	0	1	1435.76095180359	0	0	0	0	0	0	1
Belize	Canada	542	487	703	1094047.22904779	5884224	3560186.64900692	26942400	180200	17962.853468	1751.9423996	29405100	223100	20897.697184	2717.2167005	32471000	284100	35370.23692	4046.3947035	3578.4020450388	0	1	0	0	0	1	1	3578.4020450388	0	1	0	0	0	1	1	3578.4020450388	0	1	0	0	0	1	1
Belize	China, mainland	551	1095	1660	4441.9911764	264534	244226.682537	1135733200	180200	350.00406046	1751.9423996	1246060700	223100	673.08517638	2717.2167005	1340700600	284100	2332.3029115	4046.3947035	13513.79981922	0	0	0	0	0	0	1	13513.79981922	0	0	0	0	0	0	1	13513.79981922	0	0	0	0	0	1	1
Belize	El Salvador	6691	6630	7486	0	647783	272879.81788377	5193200	180200	701.72436968	1751.9423996	5725100	223100	1644.18885208	2717.2167005	6070100	284100	2927.9255472	4046.3947035	429.126531283474	0	1	0	0	0	0	1	429.126531283474	0	1	0	0	0	1	1	429.126531283474	0	1	0	0	0	1	1
Belize	Germany	45	48	58	1398.6	78648	118393.765789	78350600	180200	17069.165766	1751.9423996	81585200	223100	26146.178627	2717.2167005	82459900	284100	34238.186892	4046.3947035	9065.33092075958	0	0	0	0	0	1	1	9065.33092075958	0	0	0	0	0	1	1	9065.33092075958	0	0	0	0	0	1	1
Belize	Guatemala	12650	16057	19996	785734.244617	1734188	5228857.43703149	8529000	180200	825.34181402	1751.9423996	10150700	223100	1298.03488995	2717.2167005	12904200	284100	2256.7386859	4046.3947035	397.850931948686	1	1	0	0	0	0	1	397.850931948686	1	1	0	0	0	1	1	397.850931948686	1	1	0	0	0	1	1
Belize	Honduras	2764	5435	7314	4217804	749455	285049.208	4619800	180200	1076.72480616	1751.9423996	5632600	223100	899.49420962	2717.2167005	6958700	284100	1551.1108457	4046.3947035	302.012800354612	0	1	0	0	0	0	1	302.012800354612	0	1	0	0	0	1	1	302.012800354612	0	1	0	0	0	1	1
Belize	India	247	265	318	4888	15043	287707.5	837808800	180200	346.46436872	1751.9423996	973279900	223100	379.43645091	2717.2167005	1148321700	284100	827.15826348	4046.3947035	15339.9506614029	0	1	0	0	0	1	1	15339.9506614029	0	1	0	0	0	1	1	15339.9506614029	0	1	0	0	0	1	1
Belize	Jamaica	445	403	421	524627.11086646	3435211	3079875.07323261	2341400	180200	1688.3029564	1751.9423996	2476500	223100	2730.3864024	2717.2167005	2682000	284100	4237.2755612	4046.3947035	1214.63823273425	0	1	0	0	1	1	1	1214.63823273425	0	1	0	0	1	1	1	1214.63823273425	0	1	0	0	1	1	1
Belize	Lebanon	35	38	46	0	0	45.4	2901800	180200	937.08288026	1751.9423996	3444700	223100	3296.750653	2717.2167005	4048100	284100	6134.9917893	4046.3947035	11797.9118844727	0	0	0	0	0	0	1	11797.9118844727	0	0	0	0	0	0	1	11797.9118844727	0	0	0	0	0	0	1
Belize	Mexico	3025	2538	2988	2035110.73885133	12337334	21925970.8266397	81016600	180200	2572.8526202	1751.9423996	93029600	223100	4697.678254	2717.2167005	107266600	284100	8063.3929256	4046.3947035	1486.69370235381	1	1	0	0	0	1	1	1486.69370235381	1	1	0	0	0	1	1	1486.69370235381	1	1	0	0	0	1	1
Belize	United Kingdom	306	289	347	1856254.97657776	1558733	1540336.38593986	57116000	180200	14027.498276	1751.9423996	58308000	223100	21255.125324	2717.2167005	60682500	284100	35903.712401	4046.3947035	8291.34846556778	0	1	1	0	0	1	1	8291.34846556778	0	1	1	0	0	1	1	8291.34846556778	0	1	1	0	0	1	1
Belize	United States of America	1901	1914	3474	36532158.5228771	55919576	74097066.0363561	248399200	180200	20411.012202	1751.9423996	268449800	223100	28654.416256	2717.2167005	298109500	284100	42193.053703	4046.3947035	2752.55703903217	0	1	0	0	0	1	1	2752.55703903217	0	1	0	0	0	1	1	2752.55703903217	0	1	0	0	0	1	1
Benin	Burkina Faso	1240	5421	8483	0	1754403	49417868.9303128	8846000	4504000	289.95723112	348.57797768	10879800	5726900	257.0051628	385.13481299	14469800	7764900	395.01965052	596.90908925	724.090944498825	1	1	0	1	0	1	1	724.090944498825	1	1	0	1	1	1	1	724.090944498825	1	1	0	1	1	1	1
Benin	Chad	367	381	596	0	27214	0	5651600	4504000	215.02026502	348.57797768	7148000	5726900	214.8885074	385.13481299	9903800	7764900	523.17202096	596.90908925	1598.42630219793	0	1	0	1	0	1	1	1598.42630219793	0	1	0	1	0	1	1	1598.42630219793	0	1	0	1	0	1	1
Benin	Congo	537	1041	1629	0	3709	0	2263600	4504000	1020.009321	348.57797768	2781900	5726900	890.60524683	385.13481299	3602600	7764900	1741.93049079	596.90908925	1873.69763823932	0	1	0	1	0	1	1	1873.69763823932	0	1	0	1	0	1	1	1873.69763823932	0	1	0	1	0	1	1
Benin	France	506	979	1532	45385163.3346202	138317303	128845548.799972	56152200	4504000	17101.921628	348.57797768	57965600	5726900	23667.47674	385.13481299	61139700	7764900	34216.013075	596.90908925	4342.71237358055	0	1	1	0	0	1	1	4342.71237358055	0	1	1	0	0	1	1	4342.71237358055	0	1	1	0	0	1	1
Benin	Ghana	5747	5565	8708	0	381800	11225543.7043317	14019600	4504000	589.16890848	348.57797768	17197600	5726900	616.28881195	385.13481299	21948000	7764900	864.77999982	596.90908925	426.672954088116	0	0	0	0	0	1	1	426.672954088116	0	0	0	0	1	1	1	426.672954088116	0	0	0	0	1	1	1
Benin	Mali	726	703	1100	0	260524	6502687.213464	8392600	4504000	245.85442818	348.57797768	10003100	5726900	266.33264454	385.13481299	13432500	7764900	443.68051333	596.90908925	1227.47152527437	0	1	0	1	0	0	1	1227.47152527437	0	1	0	1	1	1	1	1227.47152527437	0	1	0	1	1	1	1
Benin	Niger	9802	41294	64618	0	129258	7012922.86615304	7349000	4504000	312.80961224	348.57797768	9395800	5726900	218.80776332	385.13481299	13301300	7764900	272.25547611	596.90908925	829.765044198418	1	1	0	1	0	1	1	829.765044198418	1	1	0	1	1	1	1	829.765044198418	1	1	0	1	1	1	1
Benin	Nigeria	19972	24306	38036	1306634.2739312	835378	3476185.72424635	92767400	4504000	365.9963094	348.57797768	111517400	5726900	305.77624043	385.13481299	141969300	7764900	862.35446206	596.90908925	475.877881032252	1	0	0	0	0	1	1	475.877881032252	1	0	0	0	1	1	1	475.877881032252	1	0	0	0	1	1	1
Benin	Togo	17244	26222	41033	0	20117843	78310698.7856569	3471200	4504000	406.21688668	348.57797768	4204000	5726900	363.02772058	385.13481299	5473300	7764900	409.97639617	596.90908925	246.037897821724	1	1	0	1	0	1	1	246.037897821724	1	1	0	1	1	1	1	246.037897821724	1	1	0	1	1	1	1
Bermuda	Australia	37	50	68	96768	146136	1457534.9	16588400	59000	16363.568902	30784.703044	18230900	61500	21073.037878	43722.155161	20688200	64200	38061.199313	78005.182998	17196.8256007912	0	1	0	0	0	1	0	17196.8256007912	0	1	0	0	0	1	0	17196.8256007912	0	1	0	0	0	1	0
Bermuda	Austria	26	28	32	15110628	3780458	3613.97760664	7613000	59000	17069.607628	30784.703044	7906600	61500	25957.45237	43722.155161	8236200	64200	37822.449636	78005.182998	6705.67621302986	0	0	0	0	0	1	0	6705.67621302986	0	0	0	0	0	1	0	6705.67621302986	0	0	0	0	0	1	0
Bermuda	Belgium	18	20	23	889279.7459026	36955	134802.47367	9851089.2	59000	15994.43819	30784.703044	10061878.5	61500	24367.569705	43722.155161	10452800	64200	36656.559306	78005.182998	5867.54054538498	0	0	0	0	0	1	0	5867.54054538498	0	0	0	0	0	1	0	5867.54054538498	0	0	0	0	0	1	0
Bermuda	Canada	2295	2579	2272	7161991.09846489	5560544	6545341.94162613	26942400	59000	17962.853468	30784.703044	29405100	61500	20897.697184	43722.155161	32471000	64200	35370.23692	78005.182998	2586.44565278549	0	1	0	0	0	1	0	2586.44565278549	0	1	0	0	0	1	0	2586.44565278549	0	1	0	0	0	1	0
Bermuda	China, mainland	85	170	346	1537597	31232	12661.2	1135733200	59000	350.00406046	30784.703044	1246060700	61500	673.08517638	43722.155161	1340700600	64200	2332.3029115	78005.182998	12435.7131837631	0	0	0	0	0	0	0	12435.7131837631	0	0	0	0	0	0	0	12435.7131837631	0	0	0	0	0	1	0
Bermuda	Denmark	23	28	36	1054659.1126424	345085	40606.615789	5124800	59000	21570.503072	30784.703044	5245600	61500	30971.888334	43722.155161	5441400	64200	47590.494661	78005.182998	6252.54988525963	0	0	0	0	0	1	0	6252.54988525963	0	0	0	0	0	1	0	6252.54988525963	0	0	0	0	0	1	0
Bermuda	France	106	122	144	325310.1	275844	634399.5	56152200	59000	17101.921628	30784.703044	57965600	61500	23667.47674	43722.155161	61139700	64200	34216.013075	78005.182998	5844.34812000656	0	0	0	0	0	1	0	5844.34812000656	0	0	0	0	0	1	0	5844.34812000656	0	0	0	0	0	1	0
Bermuda	Germany	228	234	246	0	140152	57552.2704	78350600	59000	17069.165766	30784.703044	81585200	61500	26146.178627	43722.155161	82459900	64200	34238.186892	78005.182998	6240.83839457283	0	0	0	0	0	1	0	6240.83839457283	0	0	0	0	0	1	0	6240.83839457283	0	0	0	0	0	1	0
Bermuda	Ghana	17	46	124	0	0	36766.45668076	14019600	59000	589.16890848	30784.703044	17197600	61500	616.28881195	43722.155161	21948000	64200	864.77999982	78005.182998	7203.03682274399	0	1	0	0	0	1	0	7203.03682274399	0	1	0	0	0	1	0	7203.03682274399	0	1	0	0	0	1	0
Bermuda	Greece	100	102	105	23898.00581212	11307	0	10056000	59000	7175.2455894	30784.703044	10669800	61500	11611.2199505	43722.155161	11199900	64200	22038.235558	78005.182998	7718.93379437027	0	0	0	0	0	1	0	7718.93379437027	0	0	0	0	0	1	0	7718.93379437027	0	0	0	0	0	1	0
Bermuda	India	156	283	522	225680	755563	5195.2	837808800	59000	346.46436872	30784.703044	973279900	61500	379.43645091	43722.155161	1148321700	64200	827.15826348	78005.182998	12733.1919548019	0	1	0	0	0	1	0	12733.1919548019	0	1	0	0	0	1	0	12733.1919548019	0	1	0	0	0	1	0
Bermuda	Ireland	87	94	101	179431.4	272860	135416.46684611	3534000	59000	10490.2451174	30784.703044	3642100	61500	19648.854397	43722.155161	4180900	64200	46392.186047	78005.182998	5089.10907652054	0	1	0	0	0	1	0	5089.10907652054	0	1	0	0	0	1	0	5089.10907652054	0	1	0	0	0	1	0
Bermuda	Israel	15	33	74	0	0	291.8	4308200	59000	10628.820668	30784.703044	5372200	61500	17517.868056	43722.155161	6724700	64200	22694.445237	78005.182998	8965.39218997269	0	1	0	0	0	1	0	8965.39218997269	0	1	0	0	0	1	0	8965.39218997269	0	1	0	0	0	1	0
Bermuda	Italy	81	76	72	153304.1	287246	614799.41884332	56822800	59000	15065.749222	30784.703044	56916000	61500	20433.133219	43722.155161	58876500	64200	30110.479103	78005.182998	6638.81632500649	0	0	0	0	0	1	0	6638.81632500649	0	0	0	0	0	1	0	6638.81632500649	0	0	0	0	0	1	0
Bermuda	Jamaica	316	432	601	67055.27464184	0	188558.49355809	2341400	59000	1688.3029564	30784.703044	2476500	61500	2730.3864024	43722.155161	2682000	64200	4237.2755612	78005.182998	2012.70920321124	0	1	0	0	0	1	0	2012.70920321124	0	1	0	0	0	1	0	2012.70920321124	0	1	0	0	0	1	0
Bermuda	Malaysia	13	22	37	0	0	100187.2348486	17207200	59000	2124.8479904	30784.703044	21017200	61500	3839.3020948	43722.155161	26271900	64200	5870.619257	78005.182998	15821.4516694656	0	0	0	0	0	1	0	15821.4516694656	0	0	0	0	0	1	0	15821.4516694656	0	0	0	0	0	1	0
Bermuda	Pakistan	13	22	37	0	138040	947.4	105304200	59000	410.75808112	30784.703044	129406300	61500	509.62914079	43722.155161	160309800	64200	725.40717472	78005.182998	11718.7337400406	0	1	0	0	0	1	0	11718.7337400406	0	1	0	0	0	1	0	11718.7337400406	0	1	0	0	0	1	0
Bermuda	Philippines	92	192	406	121459	1039753	357798.77797858	58577400	59000	707.74469284	30784.703044	70121700	61500	1052.51146203	43722.155161	86227700	64200	1428.30415193	78005.182998	14896.5273056496	0	1	0	0	0	1	0	14896.5273056496	0	1	0	0	0	1	0	14896.5273056496	0	1	0	0	0	1	0
Bermuda	Poland	25	28	33	34410	0	16980.425	37772600	59000	1887.5671808	30784.703044	38327400	61500	3504.17137	43722.155161	38213900	64200	8787.258925	78005.182998	6866.1276233284	0	0	0	0	0	1	0	6866.1276233284	0	0	0	0	0	1	0	6866.1276233284	0	0	0	0	0	1	0
Bermuda	Portugal	1530	1763	1600	36148	49554	204364.6292114	9936200	59000	5607.5191802	30784.703044	10142100	61500	10878.5966146	43722.155161	10547300	64200	18331.763507	78005.182998	4989.08219594307	0	0	0	0	0	1	0	4989.08219594307	0	0	0	0	0	1	0	4989.08219594307	0	0	0	0	0	1	0
Bermuda	Romania	14	19	26	0	0	2252.2	23061000	59000	2412.8502292	30784.703044	22656800	61500	1487.80676781	43722.155161	21761600	64200	5281.5965805	78005.182998	7534.13184393311	0	0	0	0	0	1	0	7534.13184393311	0	0	0	0	0	1	0	7534.13184393311	0	0	0	0	0	1	0
Bermuda	South Africa	33	90	258	0	68123	9217.5	35231000	59000	2551.7963546	30784.703044	41534800	61500	3280.9670858	43722.155161	47943300	64200	4821.9661378	78005.182998	11809.8386573418	0	1	0	0	0	1	0	11809.8386573418	0	1	0	0	0	1	0	11809.8386573418	0	1	0	0	0	1	0
Bermuda	Spain	94	109	129	78124.8	33243	9820.8	38741400	59000	9504.7941826	30784.703044	39511400	61500	14650.131998	43722.155161	43578200	64200	26134.03366	78005.182998	5518.25397106476	0	0	0	0	0	1	0	5518.25397106476	0	0	0	0	0	1	0	5518.25397106476	0	0	0	0	0	1	0
Bermuda	Switzerland	117	119	124	13230.4	2162	36346.526312	6577400	59000	28517.53679	30784.703044	6999500	61500	38309.066855	43722.155161	7439400	64200	52782.770581	78005.182998	6185.87096245155	0	0	0	0	0	1	0	6185.87096245155	0	0	0	0	0	1	0	6185.87096245155	0	0	0	0	0	1	0
Bermuda	Trinidad and Tobago	34	47	67	2210.6	4988	371.3	1200600	59000	3911.1293514	30784.703044	1262000	61500	4595.4663905	43722.155161	1318500	64200	12520.9991223	78005.182998	2459.52718037262	0	1	0	0	0	1	0	2459.52718037262	0	1	0	0	0	1	0	2459.52718037262	0	1	0	0	0	1	0
Bermuda	Turkey	26	60	143	0	0	5206.4	52270400	59000	2617.4279448	30784.703044	59348600	61500	3947.3544956	43722.155161	68628800	64200	6995.7213861	78005.182998	8301.13190135689	0	0	0	0	0	1	0	8301.13190135689	0	0	0	0	0	1	0	8301.13190135689	0	0	0	0	0	1	0
Bermuda	United Kingdom	4590	4883	4008	8493184.7863484	7435160	7208318.71864857	57116000	59000	14027.498276	30784.703044	58308000	61500	21255.125324	43722.155161	60682500	64200	35903.712401	78005.182998	5466.901460009	0	1	1	0	0	1	0	5466.901460009	0	1	1	0	0	1	0	5466.901460009	0	1	1	0	0	1	0
Bermuda	United States of America	3468	3439	3481	37214948.7662163	38861122	40300242.6002125	248399200	59000	20411.012202	30784.703044	268449800	61500	28654.416256	43722.155161	298109500	64200	42193.053703	78005.182998	2732.27988604374	0	1	0	1	0	1	0	2732.27988604374	0	1	0	1	0	1	0	2732.27988604374	0	1	0	1	0	1	0
Bhutan	Australia	13	18	27	62487.024	672	224	16588400	536600	16363.568902	470.40918682	18230900	539400	21073.037878	582.94776961	20688200	662400	38061.199313	1370.85602551	8994.76179526234	0	0	0	0	0	1	0	8994.76179526234	0	0	0	0	0	1	0	8994.76179526234	0	0	0	0	0	1	0
Bhutan	Austria	6	8	12	0	13099	3781.1741223	7613000	536600	17069.607628	470.40918682	7906600	539400	25957.45237	582.94776961	8236200	662400	37822.449636	1370.85602551	6697.84506581058	0	0	0	0	0	1	0	6697.84506581058	0	0	0	0	0	1	0	6697.84506581058	0	0	0	0	0	1	0
Bhutan	Bangladesh	26	35	53	0	0	4249719.8927925	100050800	536600	245.37050186	470.40918682	118709500	539400	316.65940487	582.94776961	140945800	662400	461.11870538	1370.85602551	421.629061701131	0	0	0	0	0	1	0	421.629061701131	0	0	0	0	0	1	0	421.629061701131	0	0	0	0	0	1	0
Bhutan	Canada	19	26	39	0	0	20710.315789	26942400	536600	17962.853468	470.40918682	29405100	539400	20897.697184	582.94776961	32471000	662400	35370.23692	1370.85602551	11650.6103000641	0	0	0	0	0	1	0	11650.6103000641	0	0	0	0	0	1	0	11650.6103000641	0	0	0	0	0	1	0
Bhutan	China, mainland	455	614	926	0	1016	74887.9	1135733200	536600	350.00406046	470.40918682	1246060700	539400	673.08517638	582.94776961	1340700600	662400	2332.3029115	1370.85602551	2791.44841477222	1	0	0	0	0	0	0	2791.44841477222	1	0	0	0	0	0	0	2791.44841477222	1	0	0	0	0	1	0
Bhutan	Denmark	19	26	39	0	38391	103503.1	5124800	536600	21570.503072	470.40918682	5245600	539400	30971.888334	582.94776961	5441400	662400	47590.494661	1370.85602551	6837.07742060013	0	0	0	0	0	1	0	6837.07742060013	0	0	0	0	0	1	0	6837.07742060013	0	0	0	0	0	1	0
Bhutan	France	15	20	30	0	4567	2411.25	56152200	536600	17101.921628	470.40918682	57965600	539400	23667.47674	582.94776961	61139700	662400	34216.013075	1370.85602551	7627.18509322357	0	0	0	0	0	1	0	7627.18509322357	0	0	0	0	0	1	0	7627.18509322357	0	0	0	0	0	1	0
Bhutan	Germany	13	18	27	0	19567	149781.333324333	78350600	536600	17069.165766	470.40918682	81585200	539400	26146.178627	582.94776961	82459900	662400	34238.186892	1370.85602551	7014.23265449448	0	0	0	0	0	1	0	7014.23265449448	0	0	0	0	0	1	0	7014.23265449448	0	0	0	0	0	1	0
Bhutan	India	22505	30380	45770	0	16030305	55917868.7421017	837808800	536600	346.46436872	470.40918682	973279900	539400	379.43645091	582.94776961	1148321700	662400	827.15826348	1370.85602551	1512.02663166728	1	0	0	1	0	1	0	1512.02663166728	1	0	0	1	0	1	0	1512.02663166728	1	0	0	1	0	1	0
Bhutan	Italy	6	8	12	4676	2192	206	56822800	536600	15065.749222	470.40918682	56916000	539400	20433.133219	582.94776961	58876500	662400	30110.479103	1370.85602551	7062.26502661743	0	0	0	0	0	1	0	7062.26502661743	0	0	0	0	0	1	0	7062.26502661743	0	0	0	0	0	1	0
Bhutan	Malaysia	5	7	11	0	0	49342.5	17207200	536600	2124.8479904	470.40918682	21017200	539400	3839.3020948	582.94776961	26271900	662400	5870.619257	1370.85602551	3060.14209239616	0	0	0	0	0	1	0	3060.14209239616	0	0	0	0	0	1	0	3060.14209239616	0	0	0	0	0	1	0
Bhutan	Nepal	360	486	732	0	53850	283916.3736874	18197200	536600	184.3631004	470.40918682	21911300	539400	207.75986676	582.94776961	27519200	662400	337.06152321	1370.85602551	510.255703489828	0	0	0	0	0	0	0	510.255703489828	0	0	0	0	0	0	0	510.255703489828	0	0	0	0	0	1	0
Bhutan	Netherlands	10	13	20	68600	155395	875.8776791	14706800	536600	16162.355094	470.40918682	15450600	539400	24183.335212	582.94776961	16316300	662400	39906.178222	1370.85602551	7314.77581404648	0	0	0	0	0	1	0	7314.77581404648	0	0	0	0	0	1	0	7314.77581404648	0	0	0	0	0	1	0
Bhutan	New Zealand	12	16	24	0	0	1449.448	3338800	536600	11977.5907974	470.40918682	3673900	539400	14877.064089	582.94776961	4148900	662400	24945.75895	1370.85602551	11469.186575705	0	0	0	0	0	1	0	11469.186575705	0	0	0	0	0	1	0	11469.186575705	0	0	0	0	0	1	0
Bhutan	Pakistan	11	15	23	127746	2181413	75592.56	105304200	536600	410.75808112	470.40918682	129406300	539400	509.62914079	582.94776961	160309800	662400	725.40717472	1370.85602551	1934.05293029485	0	0	0	0	0	1	0	1934.05293029485	0	0	0	0	0	1	0	1934.05293029485	0	0	0	0	0	1	0
Bhutan	Philippines	10	13	20	0	782	5477.33773928	58577400	536600	707.74469284	470.40918682	70121700	539400	1052.51146203	582.94776961	86227700	662400	1428.30415193	1370.85602551	3655.72021906738	0	0	0	0	0	1	0	3655.72021906738	0	0	0	0	0	1	0	3655.72021906738	0	0	0	0	0	1	0
Bhutan	Singapore	9	12	18	10760.26103944	30404	68912.12646262	2886200	536600	9427.6978192	470.40918682	3521700	539400	21831.777029	582.94776961	4432400	662400	31665.436237	1370.85602551	3250.02299692383	0	0	0	0	0	1	0	3250.02299692383	0	0	0	0	0	1	0	3250.02299692383	0	0	0	0	0	1	0
Bhutan	Sri Lanka	17	23	35	0	52	0	16893600	536600	418.93956352	470.40918682	18216300	539400	735.53158754	582.94776961	19921700	662400	1440.04500506	1370.85602551	2426.07081106854	0	0	0	0	0	1	0	2426.07081106854	0	0	0	0	0	1	0	2426.07081106854	0	0	0	0	0	1	0
Bhutan	Sweden	11	15	23	100858.6	0	0	8462400	536600	22547.805362	470.40918682	8791800	539400	28308.269763	582.94776961	9090100	662400	40966.811241	1370.85602551	6549.18745473823	0	0	0	0	0	1	0	6549.18745473823	0	0	0	0	0	1	0	6549.18745473823	0	0	0	0	0	1	0
Bhutan	Switzerland	12	16	24	0	0	157.1	6577400	536600	28517.53679	470.40918682	6999500	539400	38309.066855	582.94776961	7439400	662400	52782.770581	1370.85602551	7270.08185663643	0	0	0	0	0	1	0	7270.08185663643	0	0	0	0	0	1	0	7270.08185663643	0	0	0	0	0	1	0
Bhutan	Thailand	31	42	63	3179.6616	1106432	132438.2	55287400	536600	1126.10389608	470.40918682	60180200	539400	2222.2751608	582.94776961	66783800	662400	3020.4161367	1370.85602551	1875.37892272024	0	0	0	0	0	1	0	1875.37892272024	0	0	0	0	0	1	0	1875.37892272024	0	0	0	0	0	1	0
Bhutan	United Kingdom	18	24	36	4546.8875814	199745	2020.386	57116000	536600	14027.498276	470.40918682	58308000	539400	21255.125324	582.94776961	60682500	662400	35903.712401	1370.85602551	7722.05340925827	0	0	0	0	0	1	0	7722.05340925827	0	0	0	0	0	1	0	7722.05340925827	0	0	0	0	0	1	0
Bhutan	United States of America	68	92	139	309309.666666666	81048	495540.8250064	248399200	536600	20411.012202	470.40918682	268449800	539400	28654.416256	582.94776961	298109500	662400	42193.053703	1370.85602551	12647.57490373	0	0	0	0	0	1	0	12647.57490373	0	0	0	0	0	1	0	12647.57490373	0	0	0	0	0	1	0
Bolivia (Plurinational State of)	Afghanistan	2	2	4	0	1085	0	12431800	6368200	254.33417698	708.59688394	19375900	7556000	159.91346563	919.34542605	27770100	9216100	287.28996725	1291.47616307	15100.6490086685	0	0	0	0	0	0	1	15100.6490086685	0	0	0	0	0	0	1	15100.6490086685	0	0	0	0	0	0	1
Bolivia (Plurinational State of)	Albania	4	5	9	0	408686	0	3177800	6368200	803.6743863	708.59688394	3153300	7556000	793.19936889	919.34542605	3144600	9216100	2727.7965942	1291.47616307	10935.6308049782	0	0	0	0	0	0	1	10935.6308049782	0	0	0	0	0	1	1	10935.6308049782	0	0	0	0	0	1	1
Bolivia (Plurinational State of)	Argentina	15721	27617	43524	113497597.823579	455037296	656903861.349122	31727800	6368200	3525.2422908	708.59688394	35050000	7556000	7407.0890572	919.34542605	38856200	9216100	5935.3504703	1291.47616307	1865.83941288419	1	1	0	0	0	1	1	1865.83941288419	1	1	0	0	1	1	1	1865.83941288419	1	1	0	0	1	1	1
Bolivia (Plurinational State of)	Aruba	4	4	7	0	0	50.3	61800	6368200	12123.552398	708.59688394	79600	7556000	17023.320808	919.34542605	101100	9216100	22878.558385	1291.47616307	3366.75844039917	0	1	0	0	0	0	1	3366.75844039917	0	1	0	0	0	0	1	3366.75844039917	0	1	0	0	0	0	1
Bolivia (Plurinational State of)	Australia	53	76	126	0	210666	40431.531578	16588400	6368200	16363.568902	708.59688394	18230900	7556000	21073.037878	919.34542605	20688200	9216100	38061.199313	1291.47616307	13370.4580383259	0	0	0	0	0	1	1	13370.4580383259	0	0	0	0	0	1	1	13370.4580383259	0	0	0	0	0	1	1
Bolivia (Plurinational State of)	Austria	122	136	242	92058.4	5881	21475.51128796	7613000	6368200	17069.607628	708.59688394	7906600	7556000	25957.45237	919.34542605	8236200	9216100	37822.449636	1291.47616307	10806.6009366623	0	0	0	0	0	1	1	10806.6009366623	0	0	0	0	0	1	1	10806.6009366623	0	0	0	0	0	1	1
Bolivia (Plurinational State of)	Barbados	6	7	12	24254.615448	0	0	258000	6368200	6762.84352	708.59688394	263900	7556000	8788.4988857	919.34542605	270800	9216100	13132.793166	1291.47616307	3477.80638682385	0	0	0	0	0	1	1	3477.80638682385	0	0	0	0	0	1	1	3477.80638682385	0	0	0	0	0	1	1
Bolivia (Plurinational State of)	Belgium	193	302	489	2049862.06733547	1436994	79785.8453446	9851089.2	6368200	15994.43819	708.59688394	10061878.5	7556000	24367.569705	919.34542605	10452800	9216100	36656.559306	1291.47616307	10200.1065336731	0	0	0	0	0	1	1	10200.1065336731	0	0	0	0	0	1	1	10200.1065336731	0	0	0	0	0	1	1
Bolivia (Plurinational State of)	Brazil	7571	14707	22686	80530390.4176844	183171434	627335482.64557	144409800	6368200	2102.8197788	708.59688394	163194500	7556000	3811.205794	919.34542605	186515100	9216100	5793.6694108	1291.47616307	2388.89952418795	1	0	0	0	0	1	1	2388.89952418795	1	0	0	0	1	1	1	2388.89952418795	1	0	0	0	1	1	1
Bolivia (Plurinational State of)	Bulgaria	11	16	26	28733.094734	1446	30.7	8902800	6368200	2271.3898854	708.59688394	8342500	7556000	1334.72441823	919.34542605	7716700	9216100	4284.7408638	1291.47616307	11387.3612486771	0	0	0	0	0	0	1	11387.3612486771	0	0	0	0	0	1	1	11387.3612486771	0	0	0	0	0	1	1
Bolivia (Plurinational State of)	Burundi	1	1	2	0	24068	0	5312800	6368200	304.5913916	708.59688394	6079900	7556000	221.41433239	919.34542605	7396500	9216100	153.69045445	1291.47616307	10488.1986013008	0	0	0	0	0	1	1	10488.1986013008	0	0	0	0	0	1	1	10488.1986013008	0	0	0	0	0	1	1
Bolivia (Plurinational State of)	Cameroon	1	2	3	0	3896	5406	11500400	6368200	948.8348977	708.59688394	14107700	7556000	709.26605787	919.34542605	17778100	9216100	972.29686008	1291.47616307	8879.40904623337	0	0	0	0	0	1	1	8879.40904623337	0	0	0	0	0	1	1	8879.40904623337	0	0	0	0	0	1	1
Bolivia (Plurinational State of)	Canada	1265	1667	2821	15284872.8091952	43916753	14407642.4526569	26942400	6368200	17962.853468	708.59688394	29405100	7556000	20897.697184	919.34542605	32471000	9216100	35370.23692	1291.47616307	7588.08316539478	0	0	0	0	0	1	1	7588.08316539478	0	0	0	0	0	1	1	7588.08316539478	0	0	0	0	0	1	1
Bolivia (Plurinational State of)	Cape Verde	2	2	4	0	58	0	339800	6368200	745.42141238	708.59688394	398000	7556000	1147.02692988	919.34542605	473400	9216100	2305.1652638	1291.47616307	5895.90026034899	0	0	0	0	0	0	1	5895.90026034899	0	0	0	0	0	0	1	5895.90026034899	0	0	0	0	0	0	1
Bolivia (Plurinational State of)	Chile	3447	4243	7320	33085679.7859442	78853215	93590280.5397802	12741400	6368200	2080.76524	708.59688394	14478200	7556000	4443.9552573	919.34542605	16375000	9216100	7680.6723232	1291.47616307	1861.97820465569	1	1	0	0	0	1	1	1861.97820465569	1	1	0	0	0	1	1	1861.97820465569	1	1	0	0	0	1	1
Bolivia (Plurinational State of)	China, mainland	431	708	1133	334795.1	164246	8741329.02758448	1135733200	6368200	350.00406046	708.59688394	1246060700	7556000	673.08517638	919.34542605	1340700600	9216100	2332.3029115	1291.47616307	17896.3249883133	0	0	0	0	0	0	1	17896.3249883133	0	0	0	0	0	0	1	17896.3249883133	0	0	0	0	0	1	1
Bolivia (Plurinational State of)	Colombia	466	1268	1841	81050.6221394971	1252609	6950749.0220148	31915200	6368200	1684.8204242	708.59688394	36793800	7556000	2596.002969	919.34542605	43366400	9216100	3844.2720387	1291.47616307	2790.70473110485	0	1	0	0	0	1	1	2790.70473110485	0	1	0	0	1	1	1	2790.70473110485	0	1	0	0	1	1	1
Bolivia (Plurinational State of)	Costa Rica	77	134	212	3712.1735292	6961	86833.59550483	2917400	6368200	2128.330236	708.59688394	3522500	7556000	3315.5950693	919.34542605	4339800	9216100	5318.0824637	1291.47616307	3659.89655097961	0	1	0	0	0	1	1	3659.89655097961	0	1	0	0	0	1	1	3659.89655097961	0	1	0	0	0	1	1
Bolivia (Plurinational State of)	Cyprus	6	2	6	0	83111	11203.631578	738000	6368200	7792.497967	708.59688394	863600	7556000	12719.07447	919.34542605	1037000	9216100	23106.851964	1291.47616307	11936.8616184732	0	0	0	0	0	1	1	11936.8616184732	0	0	0	0	0	1	1	11936.8616184732	0	0	0	0	0	1	1
Bolivia (Plurinational State of)	Czech Republic	110	66	148	0	23471	23145.4	0	6368200	0	708.59688394	8235000	7556000	4386.9071652	919.34542605	10294100	9216100	13853.1271089	1291.47616307	10897.9348874886	0	0	0	0	0	1	1	10897.9348874886	0	0	0	0	0	1	1	10897.9348874886	0	0	0	0	0	1	1
Bolivia (Plurinational State of)	Czechoslovakia	119	0	0	452747.4	66609	0	15522400	6368200	3676.9096064	708.59688394	3122900	7556000	548.6087	919.34542605	0	9216100	0	1291.47616307	10897.9348874886	0	0	0	0	0	1	1	10897.9348874886	0	0	0	0	0	1	1	10897.9348874886	0	0	0	0	0	1	1
Bolivia (Plurinational State of)	Democratic People's Republic of Korea	87	3	57	196377.333333333	0	1131.07844961	19565800	6368200	790.13322442	708.59688394	21806400	7556000	467.54705105	919.34542605	23772900	9216100	516.35204618	1291.47616307	17292.5058476707	0	0	0	0	0	0	1	17292.5058476707	0	0	0	0	0	0	1	17292.5058476707	0	0	0	0	0	0	1
Bolivia (Plurinational State of)	Denmark	15	67	91	2173562.4220916	4257527	100331.73223478	5124800	6368200	21570.503072	708.59688394	5245600	7556000	30971.888334	919.34542605	5441400	9216100	47590.494661	1291.47616307	10846.2309314011	0	0	0	0	0	1	1	10846.2309314011	0	0	0	0	0	1	1	10846.2309314011	0	0	0	0	0	1	1
Bolivia (Plurinational State of)	Dominican Republic	32	12	34	0	0	14062.2	6908000	6368200	1048.13877148	708.59688394	7976900	7556000	2044.92524	919.34542605	9329500	9216100	3659.2337131	1291.47616307	4059.12576612501	0	1	0	0	0	1	1	4059.12576612501	0	1	0	0	0	1	1	4059.12576612501	0	1	0	0	0	1	1
Bolivia (Plurinational State of)	Ecuador	214	665	947	1593951.5036202	3050239	7570058.2	9792600	6368200	1126.9743304	708.59688394	11454100	7556000	1572.9401897	919.34542605	13521600	9216100	2896.0840321	1291.47616307	2318.7355583704	0	1	0	0	0	0	1	2318.7355583704	0	1	0	0	1	1	1	2318.7355583704	0	1	0	0	1	1	1
Bolivia (Plurinational State of)	Egypt	28	25	48	87532.28335566	51	5773.1	54402000	6368200	551.02557852	708.59688394	62680600	7556000	1085.61612415	919.34542605	74927900	9216100	1620.6307679	1291.47616307	11630.7849891876	0	0	0	0	0	1	1	11630.7849891876	0	0	0	0	0	1	1	11630.7849891876	0	0	0	0	0	1	1
Bolivia (Plurinational State of)	El Salvador	41	101	149	0	0	26424.8	5193200	6368200	701.72436968	708.59688394	5725100	7556000	1644.18885208	919.34542605	6070100	9216100	2927.9255472	1291.47616307	4310.55565043488	0	1	0	0	0	0	1	4310.55565043488	0	1	0	0	0	1	1	4310.55565043488	0	1	0	0	0	1	1
Bolivia (Plurinational State of)	Estonia	4	4	7	0	23186	0	0	6368200	0	708.59688394	1289700	7556000	3061.6963701	919.34542605	1347800	9216100	11163.9983131	1291.47616307	11757.1044985378	0	0	0	0	0	0	1	11757.1044985378	0	0	0	0	0	1	1	11757.1044985378	0	0	0	0	0	1	1
Bolivia (Plurinational State of)	Ethiopia	3	3	6	0	885	0	48342200	6368200	221.77810668	708.59688394	58479500	7556000	149.95066577	919.34542605	75121500	9216100	210.33725952	1291.47616307	11880.5879162209	0	0	0	0	0	0	1	11880.5879162209	0	0	0	0	0	0	1	11880.5879162209	0	0	0	0	0	0	1
Bolivia (Plurinational State of)	Finland	54	39	81	68074.2	156157	15.5	4952800	6368200	21175.774558	708.59688394	5104900	7556000	23234.462288	919.34542605	5264200	9216100	38166.427557	1291.47616307	11746.723714241	0	0	0	0	0	1	1	11746.723714241	0	0	0	0	0	1	1	11746.723714241	0	0	0	0	0	1	1
Bolivia (Plurinational State of)	France	343	427	734	1952169.93430291	4406653	2843398.25325983	56152200	6368200	17101.921628	708.59688394	57965600	7556000	23667.47674	919.34542605	61139700	9216100	34216.013075	1291.47616307	9905.79766814728	0	0	0	0	0	1	1	9905.79766814728	0	0	0	0	0	1	1	9905.79766814728	0	0	0	0	0	1	1
Bolivia (Plurinational State of)	Germany	969	1306	2197	2107674.75726537	11532257	2928897.62768487	78350600	6368200	17069.165766	708.59688394	81585200	7556000	26146.178627	919.34542605	82459900	9216100	34238.186892	1291.47616307	10575.8565358101	0	0	0	0	0	1	1	10575.8565358101	0	0	0	0	0	1	1	10575.8565358101	0	0	0	0	0	1	1
Bolivia (Plurinational State of)	Ghana	1	2	3	0	566517	54127.4	14019600	6368200	589.16890848	708.59688394	17197600	7556000	616.28881195	919.34542605	21948000	9216100	864.77999982	1291.47616307	7640.91590106773	0	0	0	0	0	1	1	7640.91590106773	0	0	0	0	0	1	1	7640.91590106773	0	0	0	0	0	1	1
Bolivia (Plurinational State of)	Greece	11	4	12	6561	186887	107802.299991	10056000	6368200	7175.2455894	708.59688394	10669800	7556000	11611.2199505	919.34542605	11199900	9216100	22038.235558	1291.47616307	11156.8469249786	0	0	0	0	0	1	1	11156.8469249786	0	0	0	0	0	1	1	11156.8469249786	0	0	0	0	0	1	1
Bolivia (Plurinational State of)	Guatemala	105	135	230	0	2228	41355.9	8529000	6368200	825.34181402	708.59688394	10150700	7556000	1298.03488995	919.34542605	12904200	9216100	2256.7386859	1291.47616307	4496.19771583061	0	1	0	0	0	0	1	4496.19771583061	0	1	0	0	0	1	1	4496.19771583061	0	1	0	0	0	1	1
Bolivia (Plurinational State of)	Honduras	167	199	347	0	0	5006.568	4619800	6368200	1076.72480616	708.59688394	5632600	7556000	899.49420962	919.34542605	6958700	9216100	1551.1108457	1291.47616307	4327.18033628082	0	1	0	0	0	0	1	4327.18033628082	0	1	0	0	0	1	1	4327.18033628082	0	1	0	0	0	1	1
Bolivia (Plurinational State of)	Hungary	36	34	64	10158.4	60789	10023.1	10434400	6368200	2997.096273	708.59688394	10305300	7556000	4217.710005	919.34542605	10079100	9216100	10663.9993486	1291.47616307	11075.7915503662	0	0	0	0	0	1	1	11075.7915503662	0	0	0	0	0	1	1	11075.7915503662	0	0	0	0	0	1	1
Bolivia (Plurinational State of)	India	90	116	198	8586	439223	825504.25239	837808800	6368200	346.46436872	708.59688394	973279900	7556000	379.43645091	919.34542605	1148321700	9216100	827.15826348	1291.47616307	16091.8551516022	0	0	0	0	0	1	1	16091.8551516022	0	0	0	0	0	1	1	16091.8551516022	0	0	0	0	0	1	1
Bolivia (Plurinational State of)	Indonesia	9	15	24	0	573187	2930831.5	177958000	6368200	564.85069138	708.59688394	200654300	7556000	892.16658246	919.34542605	228359500	9216100	1593.25458219	1291.47616307	17378.6522272156	0	0	0	0	0	1	1	17378.6522272156	0	0	0	0	0	1	1	17378.6522272156	0	0	0	0	0	1	1
Bolivia (Plurinational State of)	Iran (Islamic Republic of)	15	36	53	0	114309	18806	51686000	6368200	1683.0048674	708.59688394	60517100	7556000	1762.725835	919.34542605	70163100	9216100	3409.6194792	1291.47616307	13590.9907841194	0	0	0	0	0	0	1	13590.9907841194	0	0	0	0	0	0	1	13590.9907841194	0	0	0	0	0	0	1
Bolivia (Plurinational State of)	Ireland	16	23	38	891521.124267	1343402	19731.6	3534000	6368200	10490.2451174	708.59688394	3642100	7556000	19648.854397	919.34542605	4180900	9216100	46392.186047	1291.47616307	9663.16501046371	0	0	0	0	0	1	1	9663.16501046371	0	0	0	0	0	1	1	9663.16501046371	0	0	0	0	0	1	1
Bolivia (Plurinational State of)	Israel	56	68	118	0	0	14859.68323943	4308200	6368200	10628.820668	708.59688394	5372200	7556000	17517.868056	919.34542605	6724700	9216100	22694.445237	1291.47616307	12027.7791829376	0	0	0	0	0	1	1	12027.7791829376	0	0	0	0	0	1	1	12027.7791829376	0	0	0	0	0	1	1
Bolivia (Plurinational State of)	Italy	633	748	1306	804301.978212066	260310	709491.493375506	56822800	6368200	15065.749222	708.59688394	56916000	7556000	20433.133219	919.34542605	58876500	9216100	30110.479103	1291.47616307	10372.8882143883	0	0	0	0	0	1	1	10372.8882143883	0	0	0	0	0	1	1	10372.8882143883	0	0	0	0	0	1	1
Bolivia (Plurinational State of)	Japan	1022	1414	2362	1115284.3191916	50179	124356.6	121419200	6368200	22175.299562	708.59688394	124460400	7556000	34916.474552	919.34542605	126343100	9216100	36019.093733	1291.47616307	16955.7777608063	0	0	0	0	0	1	1	16955.7777608063	0	0	0	0	0	1	1	16955.7777608063	0	0	0	0	0	1	1
Bolivia (Plurinational State of)	Kenya	2	8	11	0	0	48070.4	21905600	6368200	479.39009596	708.59688394	27774600	7556000	405.40025536	919.34542605	36158200	9216100	594.59075548	1291.47616307	11344.4905965389	0	0	0	0	0	1	1	11344.4905965389	0	0	0	0	0	1	1	11344.4905965389	0	0	0	0	0	1	1
Bolivia (Plurinational State of)	Lebanon	467	47	344	0	0	32290.65368596	2901800	6368200	937.08288026	708.59688394	3444700	7556000	3296.750653	919.34542605	4048100	9216100	6134.9917893	1291.47616307	12120.4586412643	0	0	0	0	0	0	1	12120.4586412643	0	0	0	0	0	0	1	12120.4586412643	0	0	0	0	0	0	1
Bolivia (Plurinational State of)	Lithuania	4	5	9	0	7496	7056	0	6368200	0	708.59688394	3240000	7556000	2215.8364702	919.34542605	3403900	9216100	8402.9572712	1291.47616307	11587.2507488148	0	0	0	0	0	0	1	11587.2507488148	0	0	0	0	0	0	1	11587.2507488148	0	0	0	0	0	1	1
Bolivia (Plurinational State of)	Luxembourg	2	4	6	2049862.06733547	1425735	0	421110.8	6368200	24969.777726	708.59688394	430121.5	7556000	44441.352209	919.34542605	467100	9216100	84765.633298	1291.47616307	10249.7143062805	0	0	0	0	0	1	1	10249.7143062805	0	0	0	0	0	1	1	10249.7143062805	0	0	0	0	0	1	1
Bolivia (Plurinational State of)	Madagascar	2	4	6	0	1069	38271.85714	10654000	6368200	260.56083728	708.59688394	13401200	7556000	253.76804045	919.34542605	18206200	9216100	342.77043444	1291.47616307	11689.9088137741	0	0	0	0	0	0	1	11689.9088137741	0	0	0	0	0	0	1	11689.9088137741	0	0	0	0	0	0	1
Bolivia (Plurinational State of)	Malawi	4	4	7	0	700	8259	8567600	6368200	229.16948662	708.59688394	10179600	7556000	231.11683082	919.34542605	13093500	9216100	255.76876067	1291.47616307	10595.370992672	0	0	0	0	0	1	1	10595.370992672	0	0	0	0	0	1	1	10595.370992672	0	0	0	0	0	1	1
Bolivia (Plurinational State of)	Malaysia	4	7	11	58128	81714	353726.61394849	17207200	6368200	2124.8479904	708.59688394	21017200	7556000	3839.3020948	919.34542605	26271900	9216100	5870.619257	1291.47616307	18064.3735182358	0	0	0	0	0	1	1	18064.3735182358	0	0	0	0	0	1	1	18064.3735182358	0	0	0	0	0	1	1
Bolivia (Plurinational State of)	Malta	4	2	5	0	0	158.4	360400	6368200	5466.7953562	708.59688394	386200	7556000	8796.201088	919.34542605	409300	9216100	15512.6691554	1291.47616307	10311.3499855164	0	0	0	0	0	1	1	10311.3499855164	0	0	0	0	0	1	1	10311.3499855164	0	0	0	0	0	1	1
Bolivia (Plurinational State of)	Mexico	5826	9558	15299	14180.6	579459	2904001.40179999	81016600	6368200	2572.8526202	708.59688394	93029600	7556000	4697.678254	919.34542605	107266600	9216100	8063.3929256	1291.47616307	5868.49712930565	0	1	0	0	0	1	1	5868.49712930565	0	1	0	0	1	1	1	5868.49712930565	0	1	0	0	1	1	1
Bolivia (Plurinational State of)	Morocco	4	2	5	6367.4	3885	582.9	23814000	6368200	995.09631492	708.59688394	27083200	7556000	1322.3597368	919.34542605	30544700	9216100	2134.7219371	1291.47616307	8454.99377870026	0	0	0	0	0	1	1	8454.99377870026	0	0	0	0	0	1	1	8454.99377870026	0	0	0	0	0	1	1
Bolivia (Plurinational State of)	Netherlands	2	16	21	6884907.94898505	4896477	2539849.17858184	14706800	6368200	16162.355094	708.59688394	15450600	7556000	24183.335212	919.34542605	16316300	9216100	39906.178222	1291.47616307	10309.4597652283	0	0	0	0	0	1	1	10309.4597652283	0	0	0	0	0	1	1	10309.4597652283	0	0	0	0	0	1	1
Bolivia (Plurinational State of)	New Zealand	25	24	45	0	2763552	1346136	3338800	6368200	11977.5907974	708.59688394	3673900	7556000	14877.064089	919.34542605	4148900	9216100	24945.75895	1291.47616307	11129.3710913841	0	0	0	0	0	1	1	11129.3710913841	0	0	0	0	0	1	1	11129.3710913841	0	0	0	0	0	1	1
Bolivia (Plurinational State of)	Nicaragua	48	80	128	0	0	728.1955882	3947800	6368200	692.97873772	708.59688394	4668400	7556000	708.2666704	919.34542605	5462900	9216100	940.04329982	1291.47616307	3998.2903613224	0	1	0	0	0	1	1	3998.2903613224	0	1	0	0	0	1	1	3998.2903613224	0	1	0	0	0	1	1
Bolivia (Plurinational State of)	Norway	66	70	126	194.6	0	0	4203400	6368200	23205.80234	708.59688394	4374400	7556000	32784.080501	919.34542605	4670600	9216100	65987.716716	1291.47616307	10931.7139989658	0	0	0	0	0	1	1	10931.7139989658	0	0	0	0	0	1	1	10931.7139989658	0	0	0	0	0	1	1
Bolivia (Plurinational State of)	Pakistan	40	25	55	115903.8	288698	1017223.115708	105304200	6368200	410.75808112	708.59688394	129406300	7556000	509.62914079	919.34542605	160309800	9216100	725.40717472	1291.47616307	15412.3972165978	0	0	0	0	0	1	1	15412.3972165978	0	0	0	0	0	1	1	15412.3972165978	0	0	0	0	0	1	1
Bolivia (Plurinational State of)	Panama	66	90	151	3253.82476749	113983	1713.70089596	2320000	6368200	2548.8145286	708.59688394	2707100	7556000	3446.1922094	919.34542605	3265900	9216100	5371.8536249	1291.47616307	3328.41298375874	0	1	0	0	0	0	1	3328.41298375874	0	1	0	0	0	1	1	3328.41298375874	0	1	0	0	0	1	1
Bolivia (Plurinational State of)	Paraguay	842	3263	4520	22039437.0986667	51920406	112108424.18596	4024400	6368200	1126.74883476	708.59688394	4849600	7556000	1485.689859	919.34542605	5953500	9216100	1680.88119928	1291.47616307	1283.33462639775	1	1	0	0	0	0	1	1283.33462639775	1	1	0	0	1	1	1	1283.33462639775	1	1	0	0	1	1	1
Bolivia (Plurinational State of)	Peru	5118	8994	14173	4174944.98076927	29069036	49059336.1356165	20796400	6368200	1465.984971	708.59688394	24022300	7556000	1989.8431914	919.34542605	27686100	9216100	3352.0726024	1291.47616307	1372.79128143318	1	1	0	0	0	1	1	1372.79128143318	1	1	0	0	1	1	1	1372.79128143318	1	1	0	0	1	1	1
Bolivia (Plurinational State of)	Philippines	10	35	49	0	0	4475.3	58577400	6368200	707.74469284	708.59688394	70121700	7556000	1052.51146203	919.34542605	86227700	9216100	1428.30415193	1291.47616307	19059.9435761307	0	0	0	0	0	1	1	19059.9435761307	0	0	0	0	0	1	1	19059.9435761307	0	0	0	0	0	1	1
Bolivia (Plurinational State of)	Poland	138	168	291	0	108841	26736.6803591	37772600	6368200	1887.5671808	708.59688394	38327400	7556000	3504.17137	919.34542605	38213900	9216100	8787.258925	1291.47616307	11213.2236241745	0	0	0	0	0	1	1	11213.2236241745	0	0	0	0	0	1	1	11213.2236241745	0	0	0	0	0	1	1
Bolivia (Plurinational State of)	Portugal	26	29	52	0	10620	105649.4095539	9936200	6368200	5607.5191802	708.59688394	10142100	7556000	10878.5966146	919.34542605	10547300	9216100	18331.763507	1291.47616307	8616.87424204559	0	0	0	0	0	1	1	8616.87424204559	0	0	0	0	0	1	1	8616.87424204559	0	0	0	0	0	1	1
Bolivia (Plurinational State of)	Puerto Rico	24	39	63	75989.26002692	118691	0	3468600	6368200	8133.240622	708.59688394	3706100	7556000	13172.0547417	919.34542605	3780700	9216100	22928.94746	1291.47616307	3986.83653028183	0	1	0	0	0	0	1	3986.83653028183	0	1	0	0	0	0	1	3986.83653028183	0	1	0	0	0	0	1
Bolivia (Plurinational State of)	Republic of Korea	398	571	945	86130.6	45510	14822.3759870333	42056600	6368200	4524.7932598	708.59688394	44759700	7556000	9923.4646346	919.34542605	47178100	9216100	17068.81502	1291.47616307	17511.0955839813	0	0	0	0	0	1	1	17511.0955839813	0	0	0	0	0	1	1	17511.0955839813	0	0	0	0	0	1	1
Bolivia (Plurinational State of)	Romania	44	41	77	20854.4	0	3159.7	23061000	6368200	2412.8502292	708.59688394	22656800	7556000	1487.80676781	919.34542605	21761600	9216100	5281.5965805	1291.47616307	11492.9924337509	0	0	0	0	0	1	1	11492.9924337509	0	0	0	0	0	1	1	11492.9924337509	0	0	0	0	0	1	1
Bolivia (Plurinational State of)	Russian Federation	295	340	598	0	93952	52887	0	6368200	0	708.59688394	133379900	7556000	2159.5581238	919.34542605	144070200	9216100	6330.6361082	1291.47616307	13126.9943145584	0	0	0	0	0	0	1	13126.9943145584	0	0	0	0	0	0	1	13126.9943145584	0	0	0	0	0	0	1
Bolivia (Plurinational State of)	Saudi Arabia	9	6	13	0	0	1442.7132094	15023200	6368200	6274.0406582	708.59688394	18483700	7556000	8058.9838026	919.34542605	24246100	9216100	12856.5322823	1291.47616307	12696.3094046814	0	0	0	0	0	0	1	12696.3094046814	0	0	0	0	0	0	1	12696.3094046814	0	0	0	0	0	1	1
Bolivia (Plurinational State of)	Singapore	4	5	9	108537.77776648	58237	2600899.9727403	2886200	6368200	9427.6978192	708.59688394	3521700	7556000	21831.777029	919.34542605	4432400	9216100	31665.436237	1291.47616307	17907.4794636719	0	0	0	0	0	1	1	17907.4794636719	0	0	0	0	0	1	1	17907.4794636719	0	0	0	0	0	1	1
Bolivia (Plurinational State of)	Slovakia	9	10	18	0	360	25992	0	6368200	0	708.59688394	4303300	7556000	2870.6492684	919.34542605	5425800	9216100	10466.0067579	1291.47616307	11095.0408395943	0	0	0	0	0	1	1	11095.0408395943	0	0	0	0	0	1	1	11095.0408395943	0	0	0	0	0	1	1
Bolivia (Plurinational State of)	South Africa	8	20	29	0	541179	13674.5	35231000	6368200	2551.7963546	708.59688394	41534800	7556000	3280.9670858	919.34542605	47943300	9216100	4821.9661378	1291.47616307	9324.75889758034	0	0	0	0	0	1	1	9324.75889758034	0	0	0	0	0	1	1	9324.75889758034	0	0	0	0	0	1	1
Bolivia (Plurinational State of)	Spain	1179	1478	2536	3355505.05084866	3233127	10775913.7109559	38741400	6368200	9504.7941826	708.59688394	39511400	7556000	14650.131998	919.34542605	43578200	9216100	26134.03366	1291.47616307	9129.73631687775	0	1	1	0	0	1	1	9129.73631687775	0	1	1	0	0	1	1	9129.73631687775	0	1	1	0	0	1	1
Bolivia (Plurinational State of)	Sri Lanka	4	4	7	1943150.6400072	2230607	7914887.5	16893600	6368200	418.93956352	708.59688394	18216300	7556000	735.53158754	919.34542605	19921700	9216100	1440.04500506	1291.47616307	16182.7832536469	0	0	0	0	0	1	1	16182.7832536469	0	0	0	0	0	1	1	16182.7832536469	0	0	0	0	0	1	1
Bolivia (Plurinational State of)	Sweden	144	128	245	37728.852	52727	26423.494734	8462400	6368200	22547.805362	708.59688394	8791800	7556000	28308.269763	919.34542605	9090100	9216100	40966.811241	1291.47616307	11201.1755202614	0	0	0	0	0	1	1	11201.1755202614	0	0	0	0	0	1	1	11201.1755202614	0	0	0	0	0	1	1
Bolivia (Plurinational State of)	Switzerland	233	390	621	119650.25493308	826531	676856.3320587	6577400	6368200	28517.53679	708.59688394	6999500	7556000	38309.066855	919.34542605	7439400	9216100	52782.770581	1291.47616307	10244.5604135109	0	0	0	0	0	1	1	10244.5604135109	0	0	0	0	0	1	1	10244.5604135109	0	0	0	0	0	1	1
Bolivia (Plurinational State of)	Syrian Arab Republic	17	13	26	0	244844	1285138.833338	11618800	6368200	915.82588788	708.59688394	14330900	7556000	1075.09433574	919.34542605	18579800	9216100	1875.5884146	1291.47616307	12279.4867077789	0	0	0	0	0	0	1	12279.4867077789	0	0	0	0	0	0	1	12279.4867077789	0	0	0	0	0	0	1
Bolivia (Plurinational State of)	Thailand	2	8	11	0	28971	3207.5888	55287400	6368200	1126.10389608	708.59688394	60180200	7556000	2222.2751608	919.34542605	66783800	9216100	3020.4161367	1291.47616307	18509.9000313644	0	0	0	0	0	1	1	18509.9000313644	0	0	0	0	0	1	1	18509.9000313644	0	0	0	0	0	1	1
Bolivia (Plurinational State of)	Turkey	4	11	16	231730.6	209916	2522527.136619	52270400	6368200	2617.4279448	708.59688394	59348600	7556000	3947.3544956	919.34542605	68628800	9216100	6995.7213861	1291.47616307	11894.3752580452	0	0	0	0	0	1	1	11894.3752580452	0	0	0	0	0	1	1	11894.3752580452	0	0	0	0	0	1	1
Bolivia (Plurinational State of)	Uganda	2	2	4	0	0	26785.65	16497800	6368200	328.02340662	708.59688394	21191900	7556000	265.25798187	919.34542605	29021500	9216100	381.24881066	1291.47616307	10921.332441156	0	0	0	0	0	1	1	10921.332441156	0	0	0	0	0	1	1	10921.332441156	0	0	0	0	0	1	1
Bolivia (Plurinational State of)	Ukraine	99	114	201	0	40265	8947898.2	0	6368200	0	708.59688394	45491800	7556000	885.70743252	919.34542605	46835100	9216100	2083.68042178	1291.47616307	12118.1960910927	0	0	0	0	0	0	1	12118.1960910927	0	0	0	0	0	0	1	12118.1960910927	0	0	0	0	0	0	1
Bolivia (Plurinational State of)	United Arab Emirates	1	1	2	0	0	50880.1140419	1615000	6368200	24510.233292	708.59688394	2439900	7556000	28562.436656	919.34542605	4825900	9216100	41260.436673	1291.47616307	13910.8694243515	0	0	0	0	0	0	1	13910.8694243515	0	0	0	0	0	1	1	13910.8694243515	0	0	0	0	0	1	1
Bolivia (Plurinational State of)	United Kingdom	416	383	725	2134732.189342	4276240	2411858.77938462	57116000	6368200	14027.498276	708.59688394	58308000	7556000	21255.125324	919.34542605	60682500	9216100	35903.712401	1291.47616307	9947.59967519913	0	0	0	0	0	1	1	9947.59967519913	0	0	0	0	0	1	1	9947.59967519913	0	0	0	0	0	1	1
Bolivia (Plurinational State of)	United States of America	2207	3278	5375	420779533.726388	280896992	130769975.499682	248399200	6368200	20411.012202	708.59688394	268449800	7556000	28654.416256	919.34542605	298109500	9216100	42193.053703	1291.47616307	6913.28116186829	0	0	0	0	0	1	1	6913.28116186829	0	0	0	0	0	1	1	6913.28116186829	0	0	0	0	0	1	1
Bolivia (Plurinational State of)	Uruguay	288	429	703	1177240.7542	3057177	1297272.58795868	3068800	6368200	2661.2205122	708.59688394	3231600	7556000	6206.4579786	919.34542605	3335200	9216100	6705.7709864	1291.47616307	2103.29277234583	0	1	0	0	0	1	1	2103.29277234583	0	1	0	0	1	1	1	2103.29277234583	0	1	0	0	1	1	1
Bolivia (Plurinational State of)	Venezuela (Bolivarian Republic of)	265	493	767	22420.93937642	86954	60578.1887756133	18712200	6368200	2702.7417934	708.59688394	22262600	7556000	3378.4487545	919.34542605	26896300	9216100	7276.3012019	1291.47616307	3085.7526883318	0	1	0	0	0	1	1	3085.7526883318	0	1	0	0	1	1	1	3085.7526883318	0	1	0	0	1	1	1
Bolivia (Plurinational State of)	Viet Nam	1	3	4	0	85258	37675.4	64354600	6368200	89.739901222	708.59688394	74161500	7556000	273.9261249	919.34542605	83671600	9216100	744.13983636	1291.47616307	19025.5986889832	0	0	0	0	0	0	1	19025.5986889832	0	0	0	0	0	0	1	19025.5986889832	0	0	0	0	0	0	1
Bolivia (Plurinational State of)	Yemen	1	1	2	0	0	26518.4	11005800	6368200	147.54886274	708.59688394	15286100	7556000	407.89657294	919.34542605	21043600	9216100	932.52983516	1291.47616307	12611.0781585812	0	0	0	0	0	0	1	12611.0781585812	0	0	0	0	0	0	1	12611.0781585812	0	0	0	0	0	0	1
Bolivia (Plurinational State of)	Yugoslav SFR	54	0	0	53988.8482446	0	0	12578000	6368200	2983.490776	708.59688394	1256400	7556000	531.8212	919.34542605	0	9216100	0	1291.47616307	11079.0405629341	0	0	0	0	0	1	1	11079.0405629341	0	0	0	0	0	0	1	11079.0405629341	0	0	0	0	0	0	1
Bolivia (Plurinational State of)	Zimbabwe	1	8	10	0	0	11938.5	9840400	6368200	1024.8816899	708.59688394	11730800	7556000	814.54105914	919.34542605	12547300	9216100	513.12787034	1291.47616307	10032.2811530516	0	0	0	0	0	1	1	10032.2811530516	0	0	0	0	0	1	1	10032.2811530516	0	0	0	0	0	1	1
Bosnia and Herzegovina	Albania	32	26	14	0	0	3714743.08514055	3177800	0	803.6743863	0	3153300	3184900	793.19936889	955.90727826	3144600	3773200	2727.7965942	3233.2862088	376.458620263982	0	0	0	0	0	0	0	376.458620263982	0	0	0	0	0	1	0	376.458620263982	0	0	0	0	1	1	0
Bosnia and Herzegovina	Argentina	13	18	6	0	1533232	39065069.47004	31727800	0	3525.2422908	0	35050000	3184900	7407.0890572	955.90727826	38856200	3773200	5935.3504703	3233.2862088	11708.0269813911	0	0	0	0	0	1	0	11708.0269813911	0	0	0	0	0	1	0	11708.0269813911	0	0	0	0	0	1	0
Bosnia and Herzegovina	Australia	63	89	30	0	8347609	6346303.76578	16588400	0	16363.568902	0	18230900	3184900	21073.037878	955.90727826	20688200	3773200	38061.199313	3233.2862088	15395.892124461	0	0	0	0	0	1	0	15395.892124461	0	0	0	0	0	1	0	15395.892124461	0	0	0	0	0	1	0
Bosnia and Herzegovina	Austria	303	311	140	0	78172765	174030147.708523	7613000	0	17069.607628	0	7906600	3184900	25957.45237	955.90727826	8236200	3773200	37822.449636	3233.2862088	485.144670739198	0	0	1	0	0	1	0	485.144670739198	0	0	1	0	0	1	0	485.144670739198	0	0	1	0	0	1	0
Bosnia and Herzegovina	Belarus	14	11	7	0	2164	2389.5	0	0	0	0	9193700	3184900	1270.8261547	955.90727826	9800500	3773200	3544.0784831	3233.2862088	1282.46317418556	0	0	0	0	0	0	0	1282.46317418556	0	0	0	0	0	0	0	1282.46317418556	0	0	0	0	0	0	0
Bosnia and Herzegovina	Belgium	19	26	9	0	9105835	22249146.8034815	9851089.2	0	15994.43819	0	10061878.5	3184900	24367.569705	955.90727826	10452800	3773200	36656.559306	3233.2862088	1261.8968316864	0	0	0	0	0	1	0	1261.8968316864	0	0	0	0	0	1	0	1261.8968316864	0	0	0	0	0	1	0
Bosnia and Herzegovina	Brazil	11	15	6	0	327012	322631596.812329	144409800	0	2102.8197788	0	163194500	3184900	3811.205794	955.90727826	186515100	3773200	5793.6694108	3233.2862088	9429.95037733002	0	0	0	0	0	1	0	9429.95037733002	0	0	0	0	0	1	0	9429.95037733002	0	0	0	0	0	1	0
Bosnia and Herzegovina	Bulgaria	140	111	63	0	0	12214328.3455134	8902800	0	2271.3898854	0	8342500	3184900	1334.72441823	955.90727826	7716700	3773200	4284.7408638	3233.2862088	593.190236693573	0	0	0	0	0	0	0	593.190236693573	0	0	0	0	0	1	0	593.190236693573	0	0	0	0	1	1	0
Bosnia and Herzegovina	Canada	41	59	20	0	104459	3800271.42670194	26942400	0	17962.853468	0	29405100	3184900	20897.697184	955.90727826	32471000	3773200	35370.23692	3233.2862088	7499.30743702679	0	0	0	0	0	1	0	7499.30743702679	0	0	0	0	0	1	0	7499.30743702679	0	0	0	0	0	1	0
Bosnia and Herzegovina	Chile	15	25	8	0	0	168611.181238716	12741400	0	2080.76524	0	14478200	3184900	4443.9552573	955.90727826	16375000	3773200	7680.6723232	3233.2862088	12441.588518631	0	0	0	0	0	1	0	12441.588518631	0	0	0	0	0	1	0	12441.588518631	0	0	0	0	0	1	0
Bosnia and Herzegovina	China, mainland	46	37	21	0	37243	6354684.7490652	1135733200	0	350.00406046	0	1246060700	3184900	673.08517638	955.90727826	1340700600	3773200	2332.3029115	3233.2862088	7976.16197993774	0	0	0	0	0	0	0	7976.16197993774	0	0	0	0	0	0	0	7976.16197993774	0	0	0	0	0	1	0
Bosnia and Herzegovina	Croatia	20724	38009	8537	0	248835389	569587698.614377	0	0	0	0	4145600	3184900	3929.2807571	955.90727826	4438900	3773200	10672.4369703	3233.2862088	225.589982239521	1	1	0	0	0	0	0	225.589982239521	1	1	0	0	0	1	0	225.589982239521	1	1	0	0	1	1	0
Bosnia and Herzegovina	Czech Republic	118	167	57	0	16370974	53952005.8531042	0	0	0	0	8235000	3184900	4386.9071652	955.90727826	10294100	3773200	13853.1271089	3233.2862088	674.883431887865	0	0	0	0	0	1	0	674.883431887865	0	0	0	0	0	1	0	674.883431887865	0	0	0	0	0	1	0
Bosnia and Herzegovina	Denmark	6	7	3	0	3620676	1567239.28922361	5124800	0	21570.503072	0	5245600	3184900	30971.888334	955.90727826	5441400	3773200	47590.494661	3233.2862088	1375.6867989296	0	0	0	0	0	1	0	1375.6867989296	0	0	0	0	0	1	0	1375.6867989296	0	0	0	0	0	1	0
Bosnia and Herzegovina	France	253	248	116	0	3487805	18766736.0941313	56152200	0	17101.921628	0	57965600	3184900	23667.47674	955.90727826	61139700	3773200	34216.013075	3233.2862088	1226.46742248373	0	0	0	0	0	1	0	1226.46742248373	0	0	0	0	0	1	0	1226.46742248373	0	0	0	0	0	1	0
Bosnia and Herzegovina	Germany	797	920	371	0	98169141	203746930.459187	78350600	0	17069.165766	0	81585200	3184900	26146.178627	955.90727826	82459900	3773200	34238.186892	3233.2862088	1020.17980470581	0	0	0	0	0	1	0	1020.17980470581	0	0	0	0	0	1	0	1020.17980470581	0	0	0	0	0	1	0
Bosnia and Herzegovina	Greece	101	80	46	0	3410698	7520970.16973185	10056000	0	7175.2455894	0	10669800	3184900	11611.2199505	955.90727826	11199900	3773200	22038.235558	3233.2862088	802.300266929054	0	0	0	0	0	1	0	802.300266929054	0	0	0	0	0	1	0	802.300266929054	0	0	0	0	0	1	0
Bosnia and Herzegovina	Hungary	228	274	107	0	314672514	536401796.738609	10434400	0	2997.096273	0	10305300	3184900	4217.710005	955.90727826	10079100	3773200	10663.9993486	3233.2862088	379.20387748251	0	0	0	0	0	1	0	379.20387748251	0	0	0	0	0	1	0	379.20387748251	0	0	0	0	0	1	0
Bosnia and Herzegovina	Italy	161	243	78	0	62462173	188844332.559494	56822800	0	15065.749222	0	56916000	3184900	20433.133219	955.90727826	58876500	3773200	30110.479103	3233.2862088	601.346159627247	0	0	0	0	0	1	0	601.346159627247	0	0	0	0	0	1	0	601.346159627247	0	0	0	0	0	1	0
Bosnia and Herzegovina	Jordan	11	9	5	0	7112	7752.8	3146600	0	1732.7534842	0	4340100	3184900	1523.9589269	955.90727826	5478100	3773200	2876.4339867	3233.2862088	2075.36568291311	0	0	0	0	0	0	0	2075.36568291311	0	0	0	0	0	1	0	2075.36568291311	0	0	0	0	0	1	0
Bosnia and Herzegovina	Netherlands	36	42	17	0	23243410	50934307.7568439	14706800	0	16162.355094	0	15450600	3184900	24183.335212	955.90727826	16316300	3773200	39906.178222	3233.2862088	1293.71137967873	0	0	0	0	0	1	0	1293.71137967873	0	0	0	0	0	1	0	1293.71137967873	0	0	0	0	0	1	0
Bosnia and Herzegovina	New Zealand	6	9	3	0	0	715914.075	3338800	0	11977.5907974	0	3673900	3184900	14877.064089	955.90727826	4148900	3773200	24945.75895	3233.2862088	17996.1201157921	0	0	0	0	0	1	0	17996.1201157921	0	0	0	0	0	1	0	17996.1201157921	0	0	0	0	0	1	0
Bosnia and Herzegovina	Peru	6	11	3	0	0	95149.7744052	20796400	0	1465.984971	0	24022300	3184900	1989.8431914	955.90727826	27686100	3773200	3352.0726024	3233.2862088	11244.0377619801	0	0	0	0	0	1	0	11244.0377619801	0	0	0	0	0	1	0	11244.0377619801	0	0	0	0	0	1	0
Bosnia and Herzegovina	Poland	90	108	43	0	12571133	130636917.558548	37772600	0	1887.5671808	0	38327400	3184900	3504.17137	955.90727826	38213900	3773200	8787.258925	3233.2862088	863.87043160634	0	0	0	0	0	1	0	863.87043160634	0	0	0	0	0	1	0	863.87043160634	0	0	0	0	0	1	0
Bosnia and Herzegovina	Republic of Moldova	19	16	9	0	27625	1466754.29695192	0	0	0	0	3852400	3184900	378.19244411	955.90727826	3769800	3773200	968.29917235	3233.2862088	907.53330765667	0	0	0	0	0	0	0	907.53330765667	0	0	0	0	0	0	0	907.53330765667	0	0	0	0	1	1	0
Bosnia and Herzegovina	Romania	609	484	272	0	6175535	46092035.5156375	23061000	0	2412.8502292	0	22656800	3184900	1487.80676781	955.90727826	21761600	3773200	5281.5965805	3233.2862088	630.534924783564	0	0	0	0	0	1	0	630.534924783564	0	0	0	0	0	1	0	630.534924783564	0	0	0	0	1	1	0
Bosnia and Herzegovina	Russian Federation	265	211	119	0	805839	25830251.6922344	0	0	0	0	133379900	3184900	2159.5581238	955.90727826	144070200	3773200	6330.6361082	3233.2862088	2634.10792347908	0	0	0	0	0	0	0	2634.10792347908	0	0	0	0	0	0	0	2634.10792347908	0	0	0	0	0	0	0
Bosnia and Herzegovina	Slovakia	4572	7745	2265	0	2131890	26554848.1753918	0	0	0	0	4303300	3184900	2870.6492684	955.90727826	5425800	3773200	10466.0067579	3233.2862088	514.100197544384	0	0	0	0	0	1	0	514.100197544384	0	0	0	0	0	1	0	514.100197544384	0	0	0	0	0	1	0
Bosnia and Herzegovina	Slovenia	2731	3835	1311	0	35920469	109418415.372838	0	0	0	0	1771500	3184900	8522.7094916	955.90727826	2006400	3773200	18863.694279	3233.2862088	336.386227485538	0	0	0	0	0	0	0	336.386227485538	0	0	0	0	0	1	0	336.386227485538	0	0	0	0	0	1	0
Bosnia and Herzegovina	South Africa	6	5	3	0	92495	2627188.3744907	35231000	0	2551.7963546	0	41534800	3184900	3280.9670858	955.90727826	47943300	3773200	4821.9661378	3233.2862088	8209.72615501556	0	0	0	0	0	1	0	8209.72615501556	0	0	0	0	0	1	0	8209.72615501556	0	0	0	0	0	1	0
Bosnia and Herzegovina	Sweden	51	56	24	0	866858	1933269.30289416	8462400	0	22547.805362	0	8791800	3184900	28308.269763	955.90727826	9090100	3773200	40966.811241	3233.2862088	1644.59512028065	0	0	0	0	0	1	0	1644.59512028065	0	0	0	0	0	1	0	1644.59512028065	0	0	0	0	0	1	0
Bosnia and Herzegovina	Switzerland	95	101	44	0	2080480	3474627.48365521	6577400	0	28517.53679	0	6999500	3184900	38309.066855	955.90727826	7439400	3773200	52782.770581	3233.2862088	859.08020967164	0	0	0	0	0	1	0	859.08020967164	0	0	0	0	0	1	0	859.08020967164	0	0	0	0	0	1	0
Bosnia and Herzegovina	Syrian Arab Republic	10	8	5	0	0	712309.59586152	11618800	0	915.82588788	0	14330900	3184900	1075.09433574	955.90727826	18579800	3773200	1875.5884146	3233.2862088	1931.97809746265	0	0	0	0	0	0	0	1931.97809746265	0	0	0	0	0	0	0	1931.97809746265	0	0	0	0	0	0	0
Bosnia and Herzegovina	The former Yugoslav Republic of Macedonia	2411	4315	2058	0	4956892	26624242.5699004	0	0	0	0	1775300	3184900	1633.6681462	955.90727826	2039900	3773200	3252.3231524	3233.2862088	402.292724247932	0	0	0	0	0	0	0	402.292724247932	0	0	0	0	0	0	0	402.292724247932	0	0	0	0	1	1	0
Bosnia and Herzegovina	Turkey	19	15	9	0	14043525	54904204.6568276	52270400	0	2617.4279448	0	59348600	3184900	3947.3544956	955.90727826	68628800	3773200	6995.7213861	3233.2862088	1273.49785504346	0	0	1	0	0	1	0	1273.49785504346	0	0	1	0	0	1	0	1273.49785504346	0	0	1	0	1	1	0
Bosnia and Herzegovina	Ukraine	148	118	66	0	0	3914508.73053393	0	0	0	0	45491800	3184900	885.70743252	955.90727826	46835100	3773200	2083.68042178	3233.2862088	1290.00661139126	0	0	0	0	0	0	0	1290.00661139126	0	0	0	0	0	0	0	1290.00661139126	0	0	0	0	0	0	0
Bosnia and Herzegovina	United Kingdom	23	29	11	0	1679844	2923323.85402229	57116000	0	14027.498276	0	58308000	3184900	21255.125324	955.90727826	60682500	3773200	35903.712401	3233.2862088	1697.17511517496	0	0	0	0	0	1	0	1697.17511517496	0	0	0	0	0	1	0	1697.17511517496	0	0	0	0	0	1	0
Bosnia and Herzegovina	United States of America	108	151	51	0	133436141	53967280.7226651	248399200	0	20411.012202	0	268449800	3184900	28654.416256	955.90727826	298109500	3773200	42193.053703	3233.2862088	8546.14952685776	0	0	0	0	0	1	0	8546.14952685776	0	0	0	0	0	1	0	8546.14952685776	0	0	0	0	0	1	0
Botswana	Angola	551	1294	2672	0	0	41163.7	9814800	1301600	841.57098434	1919.1919528	12269800	1599400	732.71499477	2983.2141836	16735400	1892300	2435.37599828	5448.932818	2013.8469860126	0	0	0	0	0	0	1	2013.8469860126	0	0	0	0	0	1	1	2013.8469860126	0	0	0	0	1	1	1
Botswana	Australia	120	112	337	10351931.718838	14190525	65059.026312	16588400	1301600	16363.568902	1919.1919528	18230900	1599400	21073.037878	2983.2141836	20688200	1892300	38061.199313	5448.932818	10971.0001640928	0	1	0	0	0	1	1	10971.0001640928	0	1	0	0	0	1	1	10971.0001640928	0	1	0	0	0	1	1
Botswana	Canada	112	104	314	1125351	3883555	206953.976746363	26942400	1301600	17962.853468	1919.1919528	29405100	1599400	20897.697184	2983.2141836	32471000	1892300	35370.23692	5448.932818	13612.4049214565	0	1	0	0	0	1	1	13612.4049214565	0	1	0	0	0	1	1	13612.4049214565	0	1	0	0	0	1	1
Botswana	China, mainland	874	1321	3184	1483926.5	510142	3731048.8628571	1135733200	1301600	350.00406046	1919.1919528	1246060700	1599400	673.08517638	2983.2141836	1340700600	1892300	2332.3029115	5448.932818	11577.5343630997	0	0	0	0	0	0	1	11577.5343630997	0	0	0	0	0	0	1	11577.5343630997	0	0	0	0	0	1	1
Botswana	Denmark	102	102	297	137046.2	2326635	44308.8	5124800	1301600	21570.503072	1919.1919528	5245600	1599400	30971.888334	2983.2141836	5441400	1892300	47590.494661	5448.932818	8922.66730820694	0	0	0	0	0	1	1	8922.66730820694	0	0	0	0	0	1	1	8922.66730820694	0	0	0	0	0	1	1
Botswana	Germany	332	334	968	133043	1355459	254659.08210925	78350600	1301600	17069.165766	1919.1919528	81585200	1599400	26146.178627	2983.2141836	82459900	1892300	34238.186892	5448.932818	8473.32095444946	0	0	0	0	0	1	1	8473.32095444946	0	0	0	0	0	1	1	8473.32095444946	0	0	0	0	0	1	1
Botswana	India	1967	2972	7165	247.4	408731	1132135.75704368	837808800	1301600	346.46436872	1919.1919528	973279900	1599400	379.43645091	2983.2141836	1148321700	1892300	827.15826348	5448.932818	7492.53378648376	0	1	0	0	0	1	1	7492.53378648376	0	1	0	0	0	1	1	7492.53378648376	0	1	0	0	0	1	1
Botswana	Ireland	185	186	539	707.978362	144874	421.6	3534000	1301600	10490.2451174	1919.1919528	3642100	1599400	19648.854397	2983.2141836	4180900	1892300	46392.186047	5448.932818	9091.04628780746	0	1	0	0	0	1	1	9091.04628780746	0	1	0	0	0	1	1	9091.04628780746	0	1	0	0	0	1	1
Botswana	Italy	161	162	470	191096.577828133	3729451	302405.3516167	56822800	1301600	15065.749222	1919.1919528	56916000	1599400	20433.133219	2983.2141836	58876500	1892300	30110.479103	5448.932818	7495.77984005737	0	0	0	0	0	1	1	7495.77984005737	0	0	0	0	0	1	1	7495.77984005737	0	0	0	0	0	1	1
Botswana	Kenya	122	249	538	16451.4	464858	43799.7718266	21905600	1301600	479.39009596	1919.1919528	27774600	1599400	405.40025536	2983.2141836	36158200	1892300	594.59075548	5448.932818	2730.98906622152	0	1	0	0	0	1	1	2730.98906622152	0	1	0	0	0	1	1	2730.98906622152	0	1	0	0	0	1	1
Botswana	Lesotho	505	1188	2452	45397.6137714	267892	46620.960519022	1579400	1301600	262.87055962	1919.1919528	1814800	1599400	424.88932141	2983.2141836	2078000	1892300	638.13551532	5448.932818	697.419343452835	0	1	0	0	0	1	1	697.419343452835	0	1	0	0	0	1	1	697.419343452835	0	1	0	0	1	1	1
Botswana	Malawi	713	1675	3459	12066457.5651056	3813151	4384484.3093508	8567600	1301600	229.16948662	1919.1919528	10179600	1599400	231.11683082	2983.2141836	13093500	1892300	255.76876067	5448.932818	1339.75587626081	0	1	0	0	0	1	1	1339.75587626081	0	1	0	0	0	1	1	1339.75587626081	0	1	0	0	1	1	1
Botswana	Mauritius	292	686	1416	0	28	1793762.82909626	1040200	1301600	1973.7547868	1919.1919528	1139200	1599400	3412.1885035	2983.2141836	1258400	1892300	5622.7321153	5448.932818	3259.25013564682	0	1	0	0	0	1	1	3259.25013564682	0	1	0	0	0	1	1	3259.25013564682	0	1	0	0	1	1	1
Botswana	Namibia	286	673	1389	0	3113488	6472339.08131061	1304600	1301600	1767.0581698	1919.1919528	1679400	1599400	2196.1024524	2983.2141836	2104300	1892300	3385.3136312	5448.932818	1007.11061601458	1	1	0	0	0	0	1	1007.11061601458	1	1	0	0	0	1	1	1007.11061601458	1	1	0	0	1	1	1
Botswana	Netherlands	188	189	548	352205	2820964	210441.142083	14706800	1301600	16162.355094	1919.1919528	15450600	1599400	24183.335212	2983.2141836	16316300	1892300	39906.178222	5448.932818	8645.78841698227	0	0	0	0	0	1	1	8645.78841698227	0	0	0	0	0	1	1	8645.78841698227	0	0	0	0	0	1	1
Botswana	Nigeria	108	279	560	0	13158	1250.27339019	92767400	1301600	365.9963094	1919.1919528	111517400	1599400	305.77624043	2983.2141836	141969300	1892300	862.35446206	5448.932818	4159.78610936718	0	1	0	0	0	1	1	4159.78610936718	0	1	0	0	0	1	1	4159.78610936718	0	1	0	0	0	1	1
Botswana	Norway	116	116	337	0	25016	79913.5	4203400	1301600	23205.80234	1919.1919528	4374400	1599400	32784.080501	2983.2141836	4670600	1892300	65987.716716	5448.932818	9456.03145642777	0	0	0	0	0	1	1	9456.03145642777	0	0	0	0	0	1	1	9456.03145642777	0	0	0	0	0	1	1
Botswana	Pakistan	145	219	527	0	5425257	541225.6	105304200	1301600	410.75808112	1919.1919528	129406300	1599400	509.62914079	2983.2141836	160309800	1892300	725.40717472	5448.932818	7542.52859800034	0	1	0	0	0	1	1	7542.52859800034	0	1	0	0	0	1	1	7542.52859800034	0	1	0	0	0	1	1
Botswana	Portugal	137	138	400	774.6	15296	50121.9	9936200	1301600	5607.5191802	1919.1919528	10142100	1599400	10878.5966146	2983.2141836	10547300	1892300	18331.763507	5448.932818	7878.65017698059	0	0	0	0	0	1	1	7878.65017698059	0	0	0	0	0	1	1	7878.65017698059	0	0	0	0	0	1	1
Botswana	South Africa	5780	13587	28048	100355395.524406	547875119	556278073.884673	35231000	1301600	2551.7963546	1919.1919528	41534800	1599400	3280.9670858	2983.2141836	47943300	1892300	4821.9661378	5448.932818	745.47502916646	1	1	0	0	0	1	1	745.47502916646	1	1	0	0	0	1	1	745.47502916646	1	1	0	0	1	1	1
Botswana	Sri Lanka	398	601	1449	0	71314	167394.37150486	16893600	1301600	418.93956352	1919.1919528	18216300	1599400	735.53158754	2983.2141836	19921700	1892300	1440.04500506	5448.932818	6803.67253595505	0	0	0	0	0	1	1	6803.67253595505	0	0	0	0	0	1	1	6803.67253595505	0	0	0	0	0	1	1
Botswana	Swaziland	108	254	524	1258.8	354806	2224326.1886191	800400	1301600	996.5001394	1919.1919528	976200	1599400	1486.0595569	2983.2141836	1120200	1892300	2268.2005433	5448.932818	655.061383310282	0	1	0	0	0	0	1	655.061383310282	0	1	0	0	0	1	1	655.061383310282	0	1	0	0	1	1	1
Botswana	Sweden	129	130	376	323993.8	1922301	0	8462400	1301600	22547.805362	1919.1919528	8791800	1599400	28308.269763	2983.2141836	9090100	1892300	40966.811241	5448.932818	9199.4752449585	0	0	0	0	0	1	1	9199.4752449585	0	0	0	0	0	1	1	9199.4752449585	0	0	0	0	0	1	1
Botswana	Uganda	295	559	1238	0	598	80.115588986	16497800	1301600	328.02340662	1919.1919528	21191900	1599400	265.25798187	2983.2141836	29021500	1892300	381.24881066	5448.932818	2767.24776120033	0	1	0	0	0	1	1	2767.24776120033	0	1	0	0	0	1	1	2767.24776120033	0	1	0	0	0	1	1
Botswana	United Kingdom	3289	973	6220	312112.02360238	1832980	97178.8575802	57116000	1301600	14027.498276	1919.1919528	58308000	1599400	21255.125324	2983.2141836	60682500	1892300	35903.712401	5448.932818	8861.96933549042	0	1	1	0	0	1	1	8861.96933549042	0	1	1	0	0	1	1	8861.96933549042	0	1	1	0	0	1	1
Botswana	United Republic of Tanzania	460	1082	2233	0	1275704	84755.9	23965600	1301600	228.91309116	1919.1919528	30272200	1599400	243.56925137	2983.2141836	39578100	1892300	398.14746604	5448.932818	2271.06891057529	0	1	0	0	0	1	1	2271.06891057529	0	1	0	0	0	1	1	2271.06891057529	0	1	0	0	1	1	1
Botswana	United States of America	603	54	961	1779902.4	21978781	1974185.087742	248399200	1301600	20411.012202	1919.1919528	268449800	1599400	28654.416256	2983.2141836	298109500	1892300	42193.053703	5448.932818	14079.465527832	0	1	0	0	0	1	1	14079.465527832	0	1	0	0	0	1	1	14079.465527832	0	1	0	0	0	1	1
Botswana	Zambia	1991	4679	9659	26592.4	3762314	9753989.05209837	7430200	1301600	410.3980839	1919.1919528	9083900	1599400	371.7736107	2983.2141836	11673300	1892300	751.84053759	5448.932818	1064.12725758152	1	1	0	0	0	1	1	1064.12725758152	1	1	0	0	0	1	1	1064.12725758152	1	1	0	0	1	1	1
Botswana	Zimbabwe	4905	11531	23803	177440935.318256	202806414	49786487.7384941	9840400	1301600	1024.8816899	1919.1919528	11730800	1599400	814.54105914	2983.2141836	12547300	1892300	513.12787034	5448.932818	706.130183810025	1	1	0	0	0	1	1	706.130183810025	1	1	0	0	0	1	1	706.130183810025	1	1	0	0	1	1	1
Brazil	Afghanistan	0	0	57	0	50031	57652.40769	12431800	144409800	254.33417698	2102.8197788	19375900	163194500	159.91346563	3811.205794	27770100	186515100	287.28996725	5793.6694108	13223.7519177544	0	0	0	0	0	0	1	13223.7519177544	0	0	0	0	0	0	1	13223.7519177544	0	0	0	0	0	0	1
Brazil	Algeria	0	0	184	0	80207	82982.2001728	24030800	144409800	2533.649237	2102.8197788	28403900	163194500	1685.6871317	3811.205794	33176600	186515100	3238.8302688	5793.6694108	7899.31875211868	0	0	0	0	0	0	1	7899.31875211868	0	0	0	0	0	0	1	7899.31875211868	0	0	0	0	0	0	1
Brazil	Angola	4868	6355	6453	0	0	909454.5	9814800	144409800	841.57098434	2102.8197788	12269800	163194500	732.71499477	3811.205794	16735400	186515100	2435.37599828	5793.6694108	6440.572262047	0	1	0	0	0	0	1	6440.572262047	0	1	0	0	0	1	1	6440.572262047	0	1	0	0	0	1	1
Brazil	Argentina	28350	27597	29107	3392809683.95699	NA	12302848496.5929	31727800	144409800	3525.2422908	2102.8197788	35050000	163194500	7407.0890572	3811.205794	38856200	186515100	5935.3504703	5793.6694108	2391.84641392307	1	0	0	0	0	1	1	2391.84641392307	1	0	0	0	1	1	1	2391.84641392307	1	0	0	0	1	1	1
Brazil	Australia	297	447	590	209746271.1504	163267043	17695953.4022389	16588400	144409800	16363.568902	2102.8197788	18230900	163194500	21073.037878	3811.205794	20688200	186515100	38061.199313	5793.6694108	14046.7484129124	0	0	0	0	0	1	1	14046.7484129124	0	0	0	0	0	1	1	14046.7484129124	0	0	0	0	0	1	1
Brazil	Austria	4756	3220	2341	3618886.89253333	8137775	851128.48842367	7613000	144409800	17069.607628	2102.8197788	7906600	163194500	25957.45237	3811.205794	8236200	186515100	37822.449636	5793.6694108	9478.48680369453	0	0	0	0	0	1	1	9478.48680369453	0	0	0	0	0	1	1	9478.48680369453	0	0	0	0	0	1	1
Brazil	Bahrain	0	0	26	0	0	12362.4	462000	144409800	7968.487282	2102.8197788	570700	163194500	10360.0025731	3811.205794	855000	186515100	17122.72813	5793.6694108	11426.4685941666	0	0	0	0	0	0	1	11426.4685941666	0	0	0	0	0	1	1	11426.4685941666	0	0	0	0	0	1	1
Brazil	Bangladesh	0	0	45	70430288.0864829	37014355	31512122.3629666	100050800	144409800	245.37050186	2102.8197788	118709500	163194500	316.65940487	3811.205794	140945800	186515100	461.11870538	5793.6694108	15318.1065060715	0	0	0	0	0	1	1	15318.1065060715	0	0	0	0	0	1	1	15318.1065060715	0	0	0	0	0	1	1
Brazil	Belgium	1887	1410	1696	46467149.7070636	55923120	95794360.2897199	9851089.2	144409800	15994.43819	2102.8197788	10061878.5	163194500	24367.569705	3811.205794	10452800	186515100	36656.559306	5793.6694108	9067.36689300308	0	0	0	0	0	1	1	9067.36689300308	0	0	0	0	0	1	1	9067.36689300308	0	0	0	0	0	1	1
Brazil	Belize	0	0	5	0	74460	105793.1	180200	144409800	1751.9423996	2102.8197788	223100	163194500	2717.2167005	3811.205794	284100	186515100	4046.3947035	5793.6694108	6225.43897178497	0	0	0	0	0	1	1	6225.43897178497	0	0	0	0	0	1	1	6225.43897178497	0	0	0	0	0	1	1
Brazil	Benin	0	0	26	0	250958765	22301592.6	4504000	144409800	348.57797768	2102.8197788	5726900	163194500	385.13481299	3811.205794	7764900	186515100	596.90908925	5793.6694108	5980.87168434296	0	0	0	0	0	1	1	5980.87168434296	0	0	0	0	0	1	1	5980.87168434296	0	0	0	0	0	1	1
Brazil	Bolivia (Plurinational State of)	15996	20437	38870	673722671.006854	250800801	58793746.9390749	6368200	144409800	708.59688394	2102.8197788	7556000	163194500	919.34542605	3811.205794	9216100	186515100	1291.47616307	5793.6694108	2388.89954797654	1	0	0	0	0	1	1	2388.89954797654	1	0	0	0	1	1	1	2388.89954797654	1	0	0	0	1	1	1
Brazil	Bulgaria	409	283	239	476.8	61836	1993584.9501793	8902800	144409800	2271.3898854	2102.8197788	8342500	163194500	1334.72441823	3811.205794	7716700	186515100	4284.7408638	5793.6694108	9841.71170835495	0	0	0	0	0	0	1	9841.71170835495	0	0	0	0	0	1	1	9841.71170835495	0	0	0	0	0	1	1
Brazil	Burkina Faso	0	0	25	0	16972708	8120196	8846000	144409800	289.95723112	2102.8197788	10879800	163194500	257.0051628	3811.205794	14469800	186515100	395.01965052	5793.6694108	5824.24017913265	0	0	0	0	0	1	1	5824.24017913265	0	0	0	0	0	1	1	5824.24017913265	0	0	0	0	0	1	1
Brazil	Burundi	0	0	21	0	0	25958.4	5312800	144409800	304.5913916	2102.8197788	6079900	163194500	221.41433239	3811.205794	7396500	186515100	153.69045445	5793.6694108	8297.63726156769	0	0	0	0	0	1	1	8297.63726156769	0	0	0	0	0	1	1	8297.63726156769	0	0	0	0	0	1	1
Brazil	Cameroon	0	0	140	0	45441939	12927139.2	11500400	144409800	948.8348977	2102.8197788	14107700	163194500	709.26605787	3811.205794	17778100	186515100	972.29686008	5793.6694108	6782.75170041447	0	0	0	0	0	1	1	6782.75170041447	0	0	0	0	0	1	1	6782.75170041447	0	0	0	0	0	1	1
Brazil	Canada	970	1256	1589	636326697.867836	1432144484	452395383.969224	26942400	144409800	17962.853468	2102.8197788	29405100	163194500	20897.697184	3811.205794	32471000	186515100	35370.23692	5793.6694108	8458.68605106888	0	0	0	0	0	1	1	8458.68605106888	0	0	0	0	0	1	1	8458.68605106888	0	0	0	0	0	1	1
Brazil	Cape Verde	0	0	1196	0	0	19509.6	339800	144409800	745.42141238	2102.8197788	398000	163194500	1147.02692988	3811.205794	473400	186515100	2305.1652638	5793.6694108	4457.27712616091	0	1	0	0	0	0	1	4457.27712616091	0	1	0	0	0	0	1	4457.27712616091	0	1	0	0	0	0	1
Brazil	Central African Republic	0	0	12	0	642520	55747.2	2810400	144409800	445.1010408	2102.8197788	3361700	163194500	331.646411	3811.205794	4066200	186515100	360.22660884	5793.6694108	7451.1080935215	0	0	0	0	0	1	1	7451.1080935215	0	0	0	0	0	1	1	7451.1080935215	0	0	0	0	0	1	1
Brazil	Chile	22243	17172	15454	69572464.6689009	137044537	95243259.6368234	12741400	144409800	2080.76524	2102.8197788	14478200	163194500	4443.9552573	3811.205794	16375000	186515100	7680.6723232	5793.6694108	3196.09977669945	0	0	0	0	0	1	1	3196.09977669945	0	0	0	0	1	1	1	3196.09977669945	0	0	0	0	1	1	1
Brazil	China, mainland	8532	10326	19424	189473010.010911	105128980	112035012.315852	1135733200	144409800	350.00406046	2102.8197788	1246060700	163194500	673.08517638	3811.205794	1340700600	186515100	2332.3029115	5793.6694108	17235.7780103928	0	0	0	0	0	0	1	17235.7780103928	0	0	0	0	0	0	1	17235.7780103928	0	0	0	0	0	1	1
Brazil	Colombia	2223	4169	6860	463387.56923076	28331292	37067761.277941	31915200	144409800	1684.8204242	2102.8197788	36793800	163194500	2596.002969	3811.205794	43366400	186515100	3844.2720387	5793.6694108	4305.87378785343	1	0	0	0	0	1	1	4305.87378785343	1	0	0	0	0	1	1	4305.87378785343	1	0	0	0	0	1	1
Brazil	Costa Rica	388	239	387	8703503.4962404	2263573	269032.23509896	2917400	144409800	2128.330236	2102.8197788	3522500	163194500	3315.5950693	3811.205794	4339800	186515100	5318.0824637	5793.6694108	5368.42755417709	0	0	0	0	0	1	1	5368.42755417709	0	0	0	0	0	1	1	5368.42755417709	0	0	0	0	0	1	1
Brazil	Croatia	0	0	573	0	201457	1171301.92382575	0	144409800	0	2102.8197788	4145600	163194500	3929.2807571	3811.205794	4438900	186515100	10672.4369703	5793.6694108	9381.16645135155	0	0	0	0	0	0	1	9381.16645135155	0	0	0	0	0	1	1	9381.16645135155	0	0	0	0	0	1	1
Brazil	Cuba	442	1346	2080	0	33835244	12347.8	10364600	144409800	2556.5963518	2102.8197788	10906500	163194500	2406.8888109	3811.205794	11233400	186515100	4275.5937672	5793.6694108	5887.78580630836	0	0	0	0	0	1	1	5887.78580630836	0	0	0	0	0	1	1	5887.78580630836	0	0	0	0	0	1	1
Brazil	Czech Republic	1535	1158	447	0	14937096	1483954.25793556	0	144409800	0	2102.8197788	8235000	163194500	4386.9071652	3811.205794	10294100	186515100	13853.1271089	5793.6694108	9621.80742962112	0	0	0	0	0	1	1	9621.80742962112	0	0	0	0	0	1	1	9621.80742962112	0	0	0	0	0	1	1
Brazil	Czechoslovakia	1535	0	0	17488645.3	5417477	0	15522400	144409800	3676.9096064	2102.8197788	3122900	163194500	548.6087	3811.205794	0	186515100	0	5793.6694108	9621.80742962112	0	0	0	0	0	1	1	9621.80742962112	0	0	0	0	0	1	1	9621.80742962112	0	0	0	0	0	1	1
Brazil	Democratic People's Republic of Korea	0	0	145	0	66399	6624.49002861	19565800	144409800	790.13322442	2102.8197788	21806400	163194500	467.54705105	3811.205794	23772900	186515100	516.35204618	5793.6694108	17471.2491038178	0	0	0	0	0	0	1	17471.2491038178	0	0	0	0	0	0	1	17471.2491038178	0	0	0	0	0	0	1
Brazil	Denmark	525	453	494	36368063.4607299	15531512	3774087.55790558	5124800	144409800	21570.503072	2102.8197788	5245600	163194500	30971.888334	3811.205794	5441400	186515100	47590.494661	5793.6694108	9776.48743205261	0	0	0	0	0	1	1	9776.48743205261	0	0	0	0	0	1	1	9776.48743205261	0	0	0	0	0	1	1
Brazil	Dominican Republic	277	102	313	0	26319124	59526.6	6908000	144409800	1048.13877148	2102.8197788	7976900	163194500	2044.92524	3811.205794	9329500	186515100	3659.2337131	5793.6694108	4981.97593786621	0	0	0	0	0	1	1	4981.97593786621	0	0	0	0	0	1	1	4981.97593786621	0	0	0	0	0	1	1
Brazil	Ecuador	614	1191	1732	108654.2	8223435	16205832.5645414	9792600	144409800	1126.9743304	2102.8197788	11454100	163194500	1572.9401897	3811.205794	13521600	186515100	2896.0840321	5793.6694108	4265.74239398727	0	0	0	0	0	0	1	4265.74239398727	0	0	0	0	0	1	1	4265.74239398727	0	0	0	0	0	1	1
Brazil	Egypt	4192	3400	3120	5941098.10574204	8543198	24783646.0702483	54402000	144409800	551.02557852	2102.8197788	62680600	163194500	1085.61612415	3811.205794	74927900	186515100	1620.6307679	5793.6694108	9757.79415135803	0	0	0	0	0	1	1	9757.79415135803	0	0	0	0	0	1	1	9757.79415135803	0	0	0	0	0	1	1
Brazil	El Salvador	405	481	229	0	304867	0	5193200	144409800	701.72436968	2102.8197788	5725100	163194500	1644.18885208	3811.205794	6070100	186515100	2927.9255472	5793.6694108	6040.35773403168	0	0	0	0	0	0	1	6040.35773403168	0	0	0	0	0	1	1	6040.35773403168	0	0	0	0	0	1	1
Brazil	Estonia	0	0	182	0	680227	389081.11578	0	144409800	0	2102.8197788	1289700	163194500	3061.6963701	3811.205794	1347800	186515100	11163.9983131	5793.6694108	10686.627727253	0	0	0	0	0	0	1	10686.627727253	0	0	0	0	0	1	1	10686.627727253	0	0	0	0	0	1	1
Brazil	Ethiopia	0	0	10	0	0	571795.888	48342200	144409800	221.77810668	2102.8197788	58479500	163194500	149.95066577	3811.205794	75121500	186515100	210.33725952	5793.6694108	9708.32284241066	0	0	0	0	0	0	1	9708.32284241066	0	0	0	0	0	0	1	9708.32284241066	0	0	0	0	0	0	1
Brazil	Finland	169	165	516	5406991.46343022	7248596	1013403.58351348	4952800	144409800	21175.774558	2102.8197788	5104900	163194500	23234.462288	3811.205794	5264200	186515100	38166.427557	5793.6694108	10748.9199226044	0	0	0	0	0	1	1	10748.9199226044	0	0	0	0	0	1	1	10748.9199226044	0	0	0	0	0	1	1
Brazil	France	8096	8402	9573	358102123.689993	167461166	180588338.999514	56152200	144409800	17101.921628	2102.8197788	57965600	163194500	23667.47674	3811.205794	61139700	186515100	34216.013075	5793.6694108	8681.17978131485	0	0	0	0	0	1	1	8681.17978131485	0	0	0	0	0	1	1	8681.17978131485	0	0	0	0	0	1	1
Brazil	Georgia	0	0	64	0	72309	18059.2	0	144409800	0	2102.8197788	4515900	163194500	559.59693824	3811.205794	4485700	186515100	1696.16716891	5793.6694108	11252.821112949	0	0	0	0	0	0	1	11252.821112949	0	0	0	0	0	1	1	11252.821112949	0	0	0	0	0	1	1
Brazil	Germany	25679	19603	16264	61666172.5346925	204630353	120918300.000923	78350600	144409800	17069.165766	2102.8197788	81585200	163194500	26146.178627	3811.205794	82459900	186515100	34238.186892	5793.6694108	9395.88092221146	0	0	0	0	0	1	1	9395.88092221146	0	0	0	0	0	1	1	9395.88092221146	0	0	0	0	0	1	1
Brazil	Ghana	0	0	62	0	9327746	51285025.2	14019600	144409800	589.16890848	2102.8197788	17197600	163194500	616.28881195	3811.205794	21948000	186515100	864.77999982	5793.6694108	5625.95640917091	0	0	0	0	0	1	1	5625.95640917091	0	0	0	0	0	1	1	5625.95640917091	0	0	0	0	0	1	1
Brazil	Greece	3523	2743	1542	493365.9706148	41234476	5438040.7145602	10056000	144409800	7175.2455894	2102.8197788	10669800	163194500	11611.2199505	3811.205794	11199900	186515100	22038.235558	5793.6694108	9513.08409551086	0	0	0	0	0	1	1	9513.08409551086	0	0	0	0	0	1	1	9513.08409551086	0	0	0	0	0	1	1
Brazil	Grenada	0	0	26	23112	1218002	191829.6	98000	144409800	1901.2510452	2102.8197788	99600	163194500	3147.3949998	3811.205794	102900	186515100	6564.8101756	5793.6694108	3898.96149644852	0	0	0	0	0	0	1	3898.96149644852	0	0	0	0	0	1	1	3898.96149644852	0	0	0	0	0	1	1
Brazil	Guatemala	53	158	292	734180.2	7339797	7772590.6871326	8529000	144409800	825.34181402	2102.8197788	10150700	163194500	1298.03488995	3811.205794	12904200	186515100	2256.7386859	5793.6694108	6234.89511333809	0	0	0	0	0	0	1	6234.89511333809	0	0	0	0	0	1	1	6234.89511333809	0	0	0	0	0	1	1
Brazil	Guyana	1093	1607	1899	0	491743	3196638.6515976	734000	144409800	892.02661712	2102.8197788	728000	163194500	1298.89914487	3811.205794	746100	186515100	2067.7934792	5793.6694108	3185.54121907966	1	0	0	0	0	1	1	3185.54121907966	1	0	0	0	0	1	1	3185.54121907966	1	0	0	0	0	1	1
Brazil	Haiti	254	15	54	0	942124	0	6832000	144409800	323.01612672	2102.8197788	7957400	163194500	324.12131336	3811.205794	9404200	186515100	461.06600299	5793.6694108	5123.11103648815	0	0	0	0	0	1	1	5123.11103648815	0	0	0	0	0	1	1	5123.11103648815	0	0	0	0	0	1	1
Brazil	Honduras	280	136	126	1285756.6203112	393648	162590.1	4619800	144409800	1076.72480616	2102.8197788	5632600	163194500	899.49420962	3811.205794	6958700	186515100	1551.1108457	5793.6694108	5985.35386699104	0	0	0	0	0	0	1	5985.35386699104	0	0	0	0	0	1	1	5985.35386699104	0	0	0	0	0	1	1
Brazil	Hungary	5282	2865	1528	74380748.8	2904896	794532.01763055	10434400	144409800	2997.096273	2102.8197788	10305300	163194500	4217.710005	3811.205794	10079100	186515100	10663.9993486	5793.6694108	9695.74363585586	0	0	0	0	0	1	1	9695.74363585586	0	0	0	0	0	1	1	9695.74363585586	0	0	0	0	0	1	1
Brazil	Iceland	0	0	483	0	15764	5445.9	249600	144409800	21883.382678	2102.8197788	268900	163194500	27340.601178	3811.205794	300500	186515100	45097.679142	5793.6694108	9397.4818823904	0	0	0	0	0	1	1	9397.4818823904	0	0	0	0	0	1	1	9397.4818823904	0	0	0	0	0	1	1
Brazil	India	697	762	882	5501882	378946420	146053333.254236	837808800	144409800	346.46436872	2102.8197788	973279900	163194500	379.43645091	3811.205794	1148321700	186515100	827.15826348	5793.6694108	13949.7150277649	0	0	0	0	0	1	1	13949.7150277649	0	0	0	0	0	1	1	13949.7150277649	0	0	0	0	0	1	1
Brazil	Indonesia	0	0	730	22806016.3917372	358491789	1412063085.20733	177958000	144409800	564.85069138	2102.8197788	200654300	163194500	892.16658246	3811.205794	228359500	186515100	1593.25458219	5793.6694108	16024.3655257477	0	0	0	0	0	1	1	16024.3655257477	0	0	0	0	0	1	1	16024.3655257477	0	0	0	0	0	1	1
Brazil	Iran (Islamic Republic of)	0	0	536	363115.2	5245893	3741584.8	51686000	144409800	1683.0048674	2102.8197788	60517100	163194500	1762.725835	3811.205794	70163100	186515100	3409.6194792	5793.6694108	11728.9761453117	0	0	0	0	0	0	1	11728.9761453117	0	0	0	0	0	0	1	11728.9761453117	0	0	0	0	0	0	1
Brazil	Ireland	109	220	0	71421955.5868888	30450918	2707842.68053225	3534000	144409800	10490.2451174	2102.8197788	3642100	163194500	19648.854397	3811.205794	4180900	186515100	46392.186047	5793.6694108	8739.15085048141	0	0	0	0	0	1	1	8739.15085048141	0	0	0	0	0	1	1	8739.15085048141	0	0	0	0	0	1	1
Brazil	Israel	2137	1784	2014	2279362.9962404	3987304	4305770.61117596	4308200	144409800	10628.820668	2102.8197788	5372200	163194500	17517.868056	3811.205794	6724700	186515100	22694.445237	5793.6694108	10172.1580713387	0	0	0	0	0	1	1	10172.1580713387	0	0	0	0	0	1	1	10172.1580713387	0	0	0	0	0	1	1
Brazil	Italy	70081	55164	37217	119859832.542264	149188974	91387699.9777013	56822800	144409800	15065.749222	2102.8197788	56916000	163194500	20433.133219	3811.205794	58876500	186515100	30110.479103	5793.6694108	8940.4651923172	0	0	0	0	0	1	1	8940.4651923172	0	0	0	0	0	1	1	8940.4651923172	0	0	0	0	0	1	1
Brazil	Jamaica	24	57	138	0	31	20563.57110316	2341400	144409800	1688.3029564	2102.8197788	2476500	163194500	2730.3864024	3811.205794	2682000	186515100	4237.2755612	5793.6694108	5380.24220986228	0	0	0	0	0	1	1	5380.24220986228	0	0	0	0	0	1	1	5380.24220986228	0	0	0	0	0	1	1
Brazil	Japan	86768	71102	49127	99170.8578076	1931332	1150667.63554762	121419200	144409800	22175.299562	2102.8197788	124460400	163194500	34916.474552	3811.205794	126343100	186515100	36019.093733	5793.6694108	17981.9795240723	0	0	0	0	0	1	1	17981.9795240723	0	0	0	0	0	1	1	17981.9795240723	0	0	0	0	0	1	1
Brazil	Jordan	0	0	1056	0	5973757	598431.1284128	3146600	144409800	1732.7534842	2102.8197788	4340100	163194500	1523.9589269	3811.205794	5478100	186515100	2876.4339867	5793.6694108	10256.5351441879	0	0	0	0	0	0	1	10256.5351441879	0	0	0	0	0	1	1	10256.5351441879	0	0	0	0	0	1	1
Brazil	Kazakhstan	0	0	24	0	0	127148.1	0	144409800	0	2102.8197788	14127300	163194500	1233.3464086	3811.205794	15329400	186515100	4886.7669469	5793.6694108	13448.4904564842	0	0	0	0	0	0	1	13448.4904564842	0	0	0	0	0	0	1	13448.4904564842	0	0	0	0	0	0	1
Brazil	Kenya	0	0	46	545701	4770391	219474.7120357	21905600	144409800	479.39009596	2102.8197788	27774600	163194500	405.40025536	3811.205794	36158200	186515100	594.59075548	5793.6694108	9146.71051397285	0	0	0	0	0	1	1	9146.71051397285	0	0	0	0	0	1	1	9146.71051397285	0	0	0	0	0	1	1
Brazil	Kuwait	0	0	20	0	46046	17341.4917056	1994600	144409800	10403.3575964	2102.8197788	1793600	163194500	14791.7566123	3811.205794	2339000	186515100	35443.542501	5793.6694108	11267.4585394554	0	0	0	0	0	1	1	11267.4585394554	0	0	0	0	0	1	1	11267.4585394554	0	0	0	0	0	1	1
Brazil	Latvia	0	0	141	0	0	64232.4280224	0	144409800	0	2102.8197788	2231400	163194500	2182.1079223	3811.205794	2303500	186515100	8304.8421637	5793.6694108	10504.2237408798	0	0	0	0	0	0	1	10504.2237408798	0	0	0	0	0	1	1	10504.2237408798	0	0	0	0	0	1	1
Brazil	Lebanon	17987	16128	12354	809.95412968	918754	910775.856744293	2901800	144409800	937.08288026	2102.8197788	3444700	163194500	3296.750653	3811.205794	4048100	186515100	6134.9917893	5793.6694108	10299.355134292	0	0	0	0	0	0	1	10299.355134292	0	0	0	0	0	0	1	10299.355134292	0	0	0	0	0	0	1
Brazil	Lithuania	0	0	632	0	275261	4650977.73639927	0	144409800	0	2102.8197788	3240000	163194500	2215.8364702	3811.205794	3403900	186515100	8402.9572712	5793.6694108	10401.8864751026	0	0	0	0	0	0	1	10401.8864751026	0	0	0	0	0	0	1	10401.8864751026	0	0	0	0	0	1	1
Brazil	Luxembourg	0	0	54	46467149.7070636	51123318	192069.9238256	421110.8	144409800	24969.777726	2102.8197788	430121.5	163194500	44441.352209	3811.205794	467100	186515100	84765.633298	5793.6694108	9062.22180354843	0	0	0	0	0	1	1	9062.22180354843	0	0	0	0	0	1	1	9062.22180354843	0	0	0	0	0	1	1
Brazil	Madagascar	0	0	36	0	861199	1338865.757134	10654000	144409800	260.56083728	2102.8197788	13401200	163194500	253.76804045	3811.205794	18206200	186515100	342.77043444	5793.6694108	9626.44991977539	0	0	0	0	0	0	1	9626.44991977539	0	0	0	0	0	0	1	9626.44991977539	0	0	0	0	0	0	1
Brazil	Malawi	0	0	10	30124	540554	3790532.7	8567600	144409800	229.16948662	2102.8197788	10179600	163194500	231.11683082	3811.205794	13093500	186515100	255.76876067	5793.6694108	8450.90453760242	0	0	0	0	0	1	1	8450.90453760242	0	0	0	0	0	1	1	8450.90453760242	0	0	0	0	0	1	1
Brazil	Malaysia	0	0	121	67212197.3523478	261493165	278652205.97388	17207200	144409800	2124.8479904	2102.8197788	21017200	163194500	3839.3020948	3811.205794	26271900	186515100	5870.619257	5793.6694108	16193.4185667038	0	0	0	0	0	1	1	16193.4185667038	0	0	0	0	0	1	1	16193.4185667038	0	0	0	0	0	1	1
Brazil	Mali	0	0	6	0	118692866	30299053.6	8392600	144409800	245.85442818	2102.8197788	10003100	163194500	266.33264454	3811.205794	13432500	186515100	443.68051333	5793.6694108	5464.31391158447	0	0	0	0	0	0	1	5464.31391158447	0	0	0	0	0	1	1	5464.31391158447	0	0	0	0	0	1	1
Brazil	Mexico	792	1261	2683	8945839.0705864	78410434	13132508.1779715	81016600	144409800	2572.8526202	2102.8197788	93029600	163194500	4697.678254	3811.205794	107266600	186515100	8063.3929256	5793.6694108	7621.77856864242	0	0	0	0	0	1	1	7621.77856864242	0	0	0	0	0	1	1	7621.77856864242	0	0	0	0	0	1	1
Brazil	Morocco	0	0	508	1066.4	7757815	2777704.5223669	23814000	144409800	995.09631492	2102.8197788	27083200	163194500	1322.3597368	3811.205794	30544700	186515100	2134.7219371	5793.6694108	7057.32616433144	0	0	0	0	0	1	1	7057.32616433144	0	0	0	0	0	1	1	7057.32616433144	0	0	0	0	0	1	1
Brazil	Mozambique	987	1337	1427	0	6369206	8031222.1	13402000	144409800	240.85164272	2102.8197788	16089000	163194500	193.06958725	3811.205794	21031300	186515100	324.69573591	5793.6694108	8340.83982753353	0	1	0	0	0	0	1	8340.83982753353	0	1	0	0	0	1	1	8340.83982753353	0	1	0	0	0	1	1
Brazil	Myanmar	0	0	12	20053341.6	3449727	51437.8214273714	38030000	144409800	128.288575	2102.8197788	42444900	163194500	164.3885479	3811.205794	46550300	186515100	389.09261835	5793.6694108	15854.6798370781	0	0	0	0	0	1	1	15854.6798370781	0	0	0	0	0	1	1	15854.6798370781	0	0	0	0	0	1	1
Brazil	Namibia	0	0	48	0	8776	30960	1304600	144409800	1767.0581698	2102.8197788	1679400	163194500	2196.1024524	3811.205794	2104300	186515100	3385.3136312	5793.6694108	6511.55894338417	0	0	0	0	0	0	1	6511.55894338417	0	0	0	0	0	1	1	6511.55894338417	0	0	0	0	0	1	1
Brazil	Nepal	0	0	50	80729.6	103578	49473.8	18197200	144409800	184.3631004	2102.8197788	21911300	163194500	207.75986676	3811.205794	27519200	186515100	337.06152321	5793.6694108	14768.8672306877	0	0	0	0	0	0	1	14768.8672306877	0	0	0	0	0	0	1	14768.8672306877	0	0	0	0	0	1	1
Brazil	Netherlands	3535	3508	3328	54573300.1618411	124901008	87685145.3011031	14706800	144409800	16162.355094	2102.8197788	15450600	163194500	24183.335212	3811.205794	16316300	186515100	39906.178222	5793.6694108	9200.43324698639	0	0	0	0	0	1	1	9200.43324698639	0	0	0	0	0	1	1	9200.43324698639	0	0	0	0	0	1	1
Brazil	New Zealand	0	0	273	51817779.817	41535381	6877783.92908	3338800	144409800	11977.5907974	2102.8197788	3673900	163194500	14877.064089	3811.205794	4148900	186515100	24945.75895	5793.6694108	12407.4127607216	0	0	0	0	0	1	1	12407.4127607216	0	0	0	0	0	1	1	12407.4127607216	0	0	0	0	0	1	1
Brazil	Nicaragua	329	501	368	268.6	169104	274.8	3947800	144409800	692.97873772	2102.8197788	4668400	163194500	708.2666704	3811.205794	5462900	186515100	940.04329982	5793.6694108	5695.20625294285	0	0	0	0	0	1	1	5695.20625294285	0	0	0	0	0	1	1	5695.20625294285	0	0	0	0	0	1	1
Brazil	Niger	0	0	13	0	841870	17558095.55348	7349000	144409800	312.80961224	2102.8197788	9395800	163194500	218.80776332	3811.205794	13301300	186515100	272.25547611	5793.6694108	6593.57820731812	0	0	0	0	0	1	1	6593.57820731812	0	0	0	0	0	1	1	6593.57820731812	0	0	0	0	0	1	1
Brazil	Nigeria	0	0	1120	0	50218662	18455905.0318484	92767400	144409800	365.9963094	2102.8197788	111517400	163194500	305.77624043	3811.205794	141969300	186515100	862.35446206	5793.6694108	6321.69178406029	0	0	0	0	0	1	1	6321.69178406029	0	0	0	0	0	1	1	6321.69178406029	0	0	0	0	0	1	1
Brazil	Norway	230	143	574	58725.4600217333	44369	115680.66993678	4203400	144409800	23205.80234	2102.8197788	4374400	163194500	32784.080501	3811.205794	4670600	186515100	65987.716716	5793.6694108	10018.3246543636	0	0	0	0	0	1	1	10018.3246543636	0	0	0	0	0	1	1	10018.3246543636	0	0	0	0	0	1	1
Brazil	Oman	0	0	19	0	0	9027.6	1734000	144409800	5263.4964108	2102.8197788	2181700	163194500	6485.736287	3811.205794	2490900	186515100	14171.0387775	5793.6694108	12013.3782979439	0	0	0	0	0	0	1	12013.3782979439	0	0	0	0	0	1	1	12013.3782979439	0	0	0	0	0	1	1
Brazil	Pakistan	127	172	258	183690799.8	50766002	805140.0628626	105304200	144409800	410.75808112	2102.8197788	129406300	163194500	509.62914079	3811.205794	160309800	186515100	725.40717472	5793.6694108	13405.6982729458	0	0	0	0	0	1	1	13405.6982729458	0	0	0	0	0	1	1	13405.6982729458	0	0	0	0	0	1	1
Brazil	Panama	974	559	521	37855.68779724	8224841	483582.048966	2320000	144409800	2548.8145286	2102.8197788	2707100	163194500	3446.1922094	3811.205794	3265900	186515100	5371.8536249	5793.6694108	4948.14210341148	0	0	0	0	0	0	1	4948.14210341148	0	0	0	0	0	1	1	4948.14210341148	0	0	0	0	0	1	1
Brazil	Paraguay	21394	28891	39306	2304055855.13439	NA	5337343386.68536	4024400	144409800	1126.74883476	2102.8197788	4849600	163194500	1485.689859	3811.205794	5953500	186515100	1680.88119928	5793.6694108	1633.13639032421	1	0	0	0	0	0	1	1633.13639032421	1	0	0	0	1	1	1	1633.13639032421	1	0	0	0	1	1	1
Brazil	Peru	5716	10840	15041	2016830.5603542	8346102	20993662.9517916	20796400	144409800	1465.984971	2102.8197788	24022300	163194500	1989.8431914	3811.205794	27686100	186515100	3352.0726024	5793.6694108	3592.37577587814	1	0	0	0	0	1	1	3592.37577587814	1	0	0	0	0	1	1	3592.37577587814	1	0	0	0	0	1	1
Brazil	Philippines	0	0	357	6337469	1626586	2051285.0126528	58577400	144409800	707.74469284	2102.8197788	70121700	163194500	1052.51146203	3811.205794	86227700	186515100	1428.30415193	5793.6694108	18221.5137341133	0	0	0	0	0	1	1	18221.5137341133	0	0	0	0	0	1	1	18221.5137341133	0	0	0	0	0	1	1
Brazil	Poland	13225	7477	3487	40473553.41	18335669	59071293.2456326	37772600	144409800	1887.5671808	2102.8197788	38327400	163194500	3504.17137	3811.205794	38213900	186515100	8787.258925	5793.6694108	9958.27371301956	0	0	0	0	0	1	1	9958.27371301956	0	0	0	0	0	1	1	9958.27371301956	0	0	0	0	0	1	1
Brazil	Portugal	274924	213713	138166	185936999.304	360494249	656536779.206137	9936200	144409800	5607.5191802	2102.8197788	10142100	163194500	10878.5966146	3811.205794	10547300	186515100	18331.763507	5793.6694108	7395.55874018021	0	1	1	0	0	1	1	7395.55874018021	0	1	1	0	0	1	1	7395.55874018021	0	1	1	0	0	1	1
Brazil	Republic of Korea	0	0	8589	45738.7364246	1577456	698103.103118717	42056600	144409800	4524.7932598	2102.8197788	44759700	163194500	9923.4646346	3811.205794	47178100	186515100	17068.81502	5793.6694108	17793.0390333595	0	0	0	0	0	1	1	17793.0390333595	0	0	0	0	0	1	1	17793.0390333595	0	0	0	0	0	1	1
Brazil	Romania	6604	3534	1708	24837714.9333333	15596	836521.410523	23061000	144409800	2412.8502292	2102.8197788	22656800	163194500	1487.80676781	3811.205794	21761600	186515100	5281.5965805	5793.6694108	10015.9371572815	0	0	0	0	0	1	1	10015.9371572815	0	0	0	0	0	1	1	10015.9371572815	0	0	0	0	0	1	1
Brazil	Russian Federation	11249	6515	1389	0	206407525	10676645.1	0	144409800	0	2102.8197788	133379900	163194500	2159.5581238	3811.205794	144070200	186515100	6330.6361082	5793.6694108	11942.4578102913	0	0	0	0	0	0	1	11942.4578102913	0	0	0	0	0	0	1	11942.4578102913	0	0	0	0	0	0	1
Brazil	Rwanda	0	0	13	0	0	176.9945905	6844600	144409800	361.53207134	2102.8197788	6525300	163194500	267.52952232	3811.205794	9431400	186515100	334.01616991	5793.6694108	8373.43264320641	0	0	0	0	0	1	1	8373.43264320641	0	0	0	0	0	1	1	8373.43264320641	0	0	0	0	0	1	1
Brazil	Saudi Arabia	0	0	328	0	3558930	741197.8	15023200	144409800	6274.0406582	2102.8197788	18483700	163194500	8058.9838026	3811.205794	24246100	186515100	12856.5322823	5793.6694108	10659.1914410469	0	0	0	0	0	0	1	10659.1914410469	0	0	0	0	0	0	1	10659.1914410469	0	0	0	0	0	1	1
Brazil	Senegal	0	0	186	0	19255156	3540044.7	6824600	144409800	752.83162804	2102.8197788	8478700	163194500	619.67083868	3811.205794	11050600	186515100	829.29659835	5793.6694108	4811.40421304083	0	0	0	0	0	1	1	4811.40421304083	0	0	0	0	0	1	1	4811.40421304083	0	0	0	0	0	1	1
Brazil	Seychelles	0	0	29	7298911.4	343209	740	69400	144409800	5061.360488	2102.8197788	75200	163194500	8544.5988612	3811.205794	83800	186515100	10799.1660676	5793.6694108	10952.1173266632	0	0	0	0	0	0	1	10952.1173266632	0	0	0	0	0	0	1	10952.1173266632	0	0	0	0	0	0	1
Brazil	Singapore	0	0	115	22042703.1316139	106892825	50561508.0990169	2886200	144409800	9427.6978192	2102.8197788	3521700	163194500	21831.777029	3811.205794	4432400	186515100	31665.436237	5793.6694108	16065.4973144531	0	0	0	0	0	1	1	16065.4973144531	0	0	0	0	0	1	1	16065.4973144531	0	0	0	0	0	1	1
Brazil	Slovakia	0	0	212	0	857114	3505.6	0	144409800	0	2102.8197788	4303300	163194500	2870.6492684	3811.205794	5425800	186515100	10466.0067579	5793.6694108	9752.41246513977	0	0	0	0	0	1	1	9752.41246513977	0	0	0	0	0	1	1	9752.41246513977	0	0	0	0	0	1	1
Brazil	Slovenia	0	0	176	0	1884868	12363.74294976	0	144409800	0	2102.8197788	1771500	163194500	8522.7094916	3811.205794	2006400	186515100	18863.694279	5793.6694108	9340.65234349632	0	0	0	0	0	0	1	9340.65234349632	0	0	0	0	0	1	1	9340.65234349632	0	0	0	0	0	1	1
Brazil	South Africa	0	0	1589	18725803.4	40478488	7700118.38829021	35231000	144409800	2551.7963546	2102.8197788	41534800	163194500	3280.9670858	3811.205794	47943300	186515100	4821.9661378	5793.6694108	7342.99439204254	0	0	0	0	0	1	1	7342.99439204254	0	0	0	0	0	1	1	7342.99439204254	0	0	0	0	0	1	1
Brazil	Spain	59188	43708	30779	133733123.679311	142200835	145939360.772139	38741400	144409800	9504.7941826	2102.8197788	39511400	163194500	14650.131998	3811.205794	43578200	186515100	26134.03366	5793.6694108	7821.08658956757	0	0	0	0	0	1	1	7821.08658956757	0	0	0	0	0	1	1	7821.08658956757	0	0	0	0	0	1	1
Brazil	Sri Lanka	0	0	41	2073212.6	673246	514390.65636708	16893600	144409800	418.93956352	2102.8197788	18216300	163194500	735.53158754	3811.205794	19921700	186515100	1440.04500506	5793.6694108	13946.0089426636	0	0	0	0	0	1	1	13946.0089426636	0	0	0	0	0	1	1	13946.0089426636	0	0	0	0	0	1	1
Brazil	Suriname	120	233	273	27243.6	0	1455034.72155042	393800	144409800	2362.2451942	2102.8197788	439300	163194500	1831.0017149	3811.205794	500700	186515100	4143.9718354	5793.6694108	3056.09197509632	1	0	0	0	0	1	1	3056.09197509632	1	0	0	0	0	1	1	3056.09197509632	1	0	0	0	0	1	1
Brazil	Sweden	457	716	635	10393596.9781344	2906037	4120533.1837523	8462400	144409800	22547.805362	2102.8197788	8791800	163194500	28308.269763	3811.205794	9090100	186515100	40966.811241	5793.6694108	10185.4929571518	0	0	0	0	0	1	1	10185.4929571518	0	0	0	0	0	1	1	10185.4929571518	0	0	0	0	0	1	1
Brazil	Switzerland	2886	2951	2989	21448361.6802038	87129475	48255612.5561674	6577400	144409800	28517.53679	2102.8197788	6999500	163194500	38309.066855	3811.205794	7439400	186515100	52782.770581	5793.6694108	8969.54912266922	0	0	0	0	0	1	1	8969.54912266922	0	0	0	0	0	1	1	8969.54912266922	0	0	0	0	0	1	1
Brazil	Syrian Arab Republic	4434	3293	2064	729710.6	19693485	54972681.4727507	11618800	144409800	915.82588788	2102.8197788	14330900	163194500	1075.09433574	3811.205794	18579800	186515100	1875.5884146	5793.6694108	10477.0295703915	0	0	0	0	0	0	1	10477.0295703915	0	0	0	0	0	0	1	10477.0295703915	0	0	0	0	0	0	1
Brazil	Tajikistan	0	0	7	0	5833806	115501.2	0	144409800	0	2102.8197788	5270400	163194500	197.30001543	3811.205794	6518200	186515100	461.45534867	5793.6694108	13320.3464693146	0	0	0	0	0	0	1	13320.3464693146	0	0	0	0	0	0	1	13320.3464693146	0	0	0	0	0	0	1
Brazil	Thailand	0	0	461	241871160.7	123054838	196417250.046491	55287400	144409800	1126.10389608	2102.8197788	60180200	163194500	2222.2751608	3811.205794	66783800	186515100	3020.4161367	5793.6694108	16232.1547732742	0	0	0	0	0	1	1	16232.1547732742	0	0	0	0	0	1	1	16232.1547732742	0	0	0	0	0	1	1
Brazil	The former Yugoslav Republic of Macedonia	0	0	38	0	9876	795479.257143	0	144409800	0	2102.8197788	1775300	163194500	1633.6681462	3811.205794	2039900	186515100	3252.3231524	5793.6694108	9542.72903767509	0	0	0	0	0	0	1	9542.72903767509	0	0	0	0	0	0	1	9542.72903767509	0	0	0	0	0	1	1
Brazil	Togo	0	0	9	0	100229536	8392716.2	3471200	144409800	406.21688668	2102.8197788	4204000	163194500	363.02772058	3811.205794	5473300	186515100	409.97639617	5793.6694108	5847.45702542248	0	0	0	0	0	1	1	5847.45702542248	0	0	0	0	0	1	1	5847.45702542248	0	0	0	0	0	1	1
Brazil	Trinidad and Tobago	0	0	188	0	291763	14613.2	1200600	144409800	3911.1293514	2102.8197788	1262000	163194500	4595.4663905	3811.205794	1318500	186515100	12520.9991223	5793.6694108	3726.33918397369	0	0	0	0	0	1	1	3726.33918397369	0	0	0	0	0	1	1	3726.33918397369	0	0	0	0	0	1	1
Brazil	Tunisia	0	0	80	0	32602592	5215638	7867400	144409800	1433.6007764	2102.8197788	8962100	163194500	2150.1310448	3811.205794	9986900	186515100	3403.8125112	5793.6694108	8380.65428978271	0	0	0	0	0	1	1	8380.65428978271	0	0	0	0	0	1	1	8380.65428978271	0	0	0	0	0	1	1
Brazil	Turkey	1031	693	362	59501493.041223	116040562	49116073.889144	52270400	144409800	2617.4279448	2102.8197788	59348600	163194500	3947.3544956	3811.205794	68628800	186515100	6995.7213861	5793.6694108	10224.8410861977	0	0	0	0	0	1	1	10224.8410861977	0	0	0	0	0	1	1	10224.8410861977	0	0	0	0	0	1	1
Brazil	Turkmenistan	0	0	22	0	1845694	3660061.2	0	144409800	0	2102.8197788	3810700	163194500	624.1064594	3811.205794	4784600	186515100	2917.8197786	5793.6694108	12471.6007382881	0	0	0	0	0	0	1	12471.6007382881	0	0	0	0	0	0	1	12471.6007382881	0	0	0	0	0	0	1
Brazil	Uganda	0	0	65	14731.2	167926	152091.866666667	16497800	144409800	328.02340662	2102.8197788	21191900	163194500	265.25798187	3811.205794	29021500	186515100	381.24881066	5793.6694108	8730.2611537487	0	0	0	0	0	1	1	8730.2611537487	0	0	0	0	0	1	1	8730.2611537487	0	0	0	0	0	1	1
Brazil	Ukraine	0	0	735	0	0	22891792.4	0	144409800	0	2102.8197788	45491800	163194500	885.70743252	3811.205794	46835100	186515100	2083.68042178	5793.6694108	10689.7925742363	0	0	0	0	0	0	1	10689.7925742363	0	0	0	0	0	0	1	10689.7925742363	0	0	0	0	0	0	1
Brazil	United Arab Emirates	0	0	32	68714.7885728	6313591	6808923.23942425	1615000	144409800	24510.233292	2102.8197788	2439900	163194500	28562.436656	3811.205794	4825900	186515100	41260.436673	5793.6694108	11848.6280030296	0	0	0	0	0	0	1	11848.6280030296	0	0	0	0	0	1	1	11848.6280030296	0	0	0	0	0	1	1
Brazil	United Kingdom	3849	4044	4954	64051449.740354	80322514	9683672.27541128	57116000	144409800	14027.498276	2102.8197788	58308000	163194500	21255.125324	3811.205794	60682500	186515100	35903.712401	5793.6694108	8931.5047559761	0	0	0	0	0	1	1	8931.5047559761	0	0	0	0	0	1	1	8931.5047559761	0	0	0	0	0	1	1
Brazil	United Republic of Tanzania	0	0	87	0	69343	6653003.39874213	23965600	144409800	228.91309116	2102.8197788	30272200	163194500	243.56925137	3811.205794	39578100	186515100	398.14746604	5793.6694108	8965.49723427009	0	0	0	0	0	1	1	8965.49723427009	0	0	0	0	0	1	1	8965.49723427009	0	0	0	0	0	1	1
Brazil	United States of America	11806	13981	23545	1776586285.32046	1879628504	1213384683.02694	248399200	144409800	20411.012202	2102.8197788	268449800	163194500	28654.416256	3811.205794	298109500	186515100	42193.053703	5793.6694108	8088.51371634064	0	0	0	0	0	1	1	8088.51371634064	0	0	0	0	0	1	1	8088.51371634064	0	0	0	0	0	1	1
Brazil	Uruguay	23363	24799	24082	1270175088.42883	NA	2276750033.71657	3068800	144409800	2661.2205122	2102.8197788	3231600	163194500	6206.4579786	3811.205794	3335200	186515100	6705.7709864	5793.6694108	2167.73098905163	1	0	0	0	0	1	1	2167.73098905163	1	0	0	0	1	1	1	2167.73098905163	1	0	0	0	1	1	1
Brazil	USSR	11249	0	0	164867.1248964	18043132	0	284882400	144409800	2769.2917884	2102.8197788	29030500	163194500	238.9129	3811.205794	0	186515100	0	5793.6694108	11942.4578102913	0	0	0	0	0	0	1	11942.4578102913	0	0	0	0	0	0	1	11942.4578102913	0	0	0	0	0	0	1
Brazil	Uzbekistan	0	0	26	0	226553035	2597159.9	0	144409800	0	2102.8197788	20934800	163194500	557.15258525	3811.205794	26156500	186515100	740.72865993	5793.6694108	13248.7942670753	0	0	0	0	0	0	1	13248.7942670753	0	0	0	0	0	0	1	13248.7942670753	0	0	0	0	0	0	1
Brazil	Venezuela (Bolivarian Republic of)	1220	2167	2873	6428295.46365344	13249651	5208962.34251248	18712200	144409800	2702.7417934	2102.8197788	22262600	163194500	3378.4487545	3811.205794	26896300	186515100	7276.3012019	5793.6694108	4081.52165264702	1	0	0	0	0	1	1	4081.52165264702	1	0	0	0	0	1	1	4081.52165264702	1	0	0	0	0	1	1
Brazil	Viet Nam	0	0	128	0	92230032	17725011.9498497	64354600	144409800	89.739901222	2102.8197788	74161500	163194500	273.9261249	3811.205794	83671600	186515100	744.13983636	5793.6694108	16837.6437566589	0	0	0	0	0	0	1	16837.6437566589	0	0	0	0	0	0	1	16837.6437566589	0	0	0	0	0	0	1
Brazil	Zimbabwe	0	0	102	16583160	4556735	152749.6	9840400	144409800	1024.8816899	2102.8197788	11730800	163194500	814.54105914	3811.205794	12547300	186515100	513.12787034	5793.6694108	7918.61467773657	0	0	0	0	0	1	1	7918.61467773657	0	0	0	0	0	1	1	7918.61467773657	0	0	0	0	0	1	1
Brunei Darussalam	Australia	262	521	814	37317499.2848806	64364533	49983188.1437868	16588400	238400	16363.568902	12039.33003	18230900	293300	21073.037878	15573.743611	20688200	366800	38061.199313	26189.570182	5453.76072596664	0	0	0	0	0	1	0	5453.76072596664	0	0	0	0	0	1	1	5453.76072596664	0	0	0	0	0	1	1
Brunei Darussalam	Bangladesh	659	1250	1978	0	0	729.35779224	100050800	238400	245.37050186	12039.33003	118709500	293300	316.65940487	15573.743611	140945800	366800	461.11870538	26189.570182	3339.05906000395	0	0	0	0	0	1	0	3339.05906000395	0	0	0	0	0	1	1	3339.05906000395	0	0	0	0	0	1	1
Brunei Darussalam	China, mainland	1509	2083	913	2414121.552588	1510233	5136723.33745304	1135733200	238400	350.00406046	12039.33003	1246060700	293300	673.08517638	15573.743611	1340700600	366800	2332.3029115	26189.570182	3496.26552328224	0	0	0	0	0	0	0	3496.26552328224	0	0	0	0	0	0	1	3496.26552328224	0	0	0	0	0	1	1
Brunei Darussalam	India	2595	3124	9911	228988.3228826	2844111	6338232.37472469	837808800	238400	346.46436872	12039.33003	973279900	293300	379.43645091	15573.743611	1148321700	366800	827.15826348	26189.570182	4507.66415636139	0	0	0	0	0	1	0	4507.66415636139	0	0	0	0	0	1	1	4507.66415636139	0	0	0	0	0	1	1
Brunei Darussalam	Indonesia	3324	6248	307	1170141.3269193	12068483	13642168.2819123	177958000	238400	564.85069138	12039.33003	200654300	293300	892.16658246	15573.743611	228359500	366800	1593.25458219	26189.570182	1442.35936250901	0	0	0	0	0	1	0	1442.35936250901	0	0	0	0	1	1	1	1442.35936250901	0	0	0	0	1	1	1
Brunei Darussalam	Japan	83	208	89318	334985.65574576	7030	2558.89260733	121419200	238400	22175.299562	12039.33003	124460400	293300	34916.474552	15573.743611	126343100	366800	36019.093733	26189.570182	4159.28320004768	0	0	0	0	0	1	0	4159.28320004768	0	0	0	0	0	1	1	4159.28320004768	0	0	0	0	0	1	1
Brunei Darussalam	Malaysia	40306	48939	561	30843734.7325992	151622276	126846333.512089	17207200	238400	2124.8479904	12039.33003	21017200	293300	3839.3020948	15573.743611	26271900	366800	5870.619257	26189.570182	1254.45025703611	1	1	0	0	0	1	0	1254.45025703611	1	1	0	0	1	1	1	1254.45025703611	1	1	0	0	1	1	1
Brunei Darussalam	Nepal	3665	5415	337	6342	0	0	18197200	238400	184.3631004	12039.33003	21911300	293300	207.75986676	15573.743611	27519200	366800	337.06152321	26189.570182	4057.0459353857	0	0	0	0	0	0	0	4057.0459353857	0	0	0	0	0	0	1	4057.0459353857	0	0	0	0	0	1	1
Brunei Darussalam	Netherlands	247	312	1268	263639.639665453	2063438	580888.023409327	14706800	238400	16162.355094	12039.33003	15450600	293300	24183.335212	15573.743611	16316300	366800	39906.178222	26189.570182	10904.3165296081	0	0	0	0	0	1	0	10904.3165296081	0	0	0	0	0	1	1	10904.3165296081	0	0	0	0	0	1	1
Brunei Darussalam	New Zealand	119	208	22114	412677.38504576	685533	957881.901917477	3338800	238400	11977.5907974	12039.33003	3673900	293300	14877.064089	15573.743611	4148900	366800	24945.75895	26189.570182	7848.71206723862	0	0	0	0	0	1	0	7848.71206723862	0	0	0	0	0	1	1	7848.71206723862	0	0	0	0	0	1	1
Brunei Darussalam	Pakistan	378	833	292	197473.442092	2693953	3186117.7728926	105304200	238400	410.75808112	12039.33003	129406300	293300	509.62914079	15573.743611	160309800	366800	725.40717472	26189.570182	5379.08673256664	0	0	0	0	0	1	0	5379.08673256664	0	0	0	0	0	1	1	5379.08673256664	0	0	0	0	0	1	1
Brunei Darussalam	Philippines	7837	13640	3024	58884.42309568	4965231	1315489.95177082	58577400	238400	707.74469284	12039.33003	70121700	293300	1052.51146203	15573.743611	86227700	366800	1428.30415193	26189.570182	1269.39782620139	0	0	0	0	0	1	0	1269.39782620139	0	0	0	0	1	1	1	1269.39782620139	0	0	0	0	1	1	1
Brunei Darussalam	Republic of Korea	138	156	9232	407004.09743336	3800	10786.55713521	42056600	238400	4524.7932598	12039.33003	44759700	293300	9923.4646346	15573.743611	47178100	366800	17068.81502	26189.570182	3786.79325145626	0	0	0	0	0	1	0	3786.79325145626	0	0	0	0	0	1	1	3786.79325145626	0	0	0	0	0	1	1
Brunei Darussalam	Singapore	1499	1562	1992	160819015.296908	113788238	72466876.7511259	2886200	238400	9427.6978192	12039.33003	3521700	293300	21831.777029	15573.743611	4432400	366800	31665.436237	26189.570182	1264.26869275513	0	0	0	0	0	1	0	1264.26869275513	0	0	0	0	1	1	1	1264.26869275513	0	0	0	0	1	1	1
Brunei Darussalam	Sri Lanka	676	1250	3632	21387.3532	34828	51408.97366768	16893600	238400	418.93956352	12039.33003	18216300	293300	735.53158754	15573.743611	19921700	366800	1440.04500506	26189.570182	3832.2585824585	0	0	0	0	0	1	0	3832.2585824585	0	0	0	0	0	1	1	3832.2585824585	0	0	0	0	0	1	1
Brunei Darussalam	Thailand	6612	14578	22191	76222298.5907861	114855064	124117800.069097	55287400	238400	1126.10389608	12039.33003	60180200	293300	2222.2751608	15573.743611	66783800	366800	3020.4161367	26189.570182	1845.80470635166	0	0	0	0	0	1	0	1845.80470635166	0	0	0	0	1	1	1	1845.80470635166	0	0	0	0	1	1	1
Brunei Darussalam	United Kingdom	1996	2083	4032	2067993.08335874	733535	788790.634085011	57116000	238400	14027.498276	12039.33003	58308000	293300	21255.125324	15573.743611	60682500	366800	35903.712401	26189.570182	11292.9549163696	0	0	1	0	0	1	0	11292.9549163696	0	0	1	0	0	1	1	11292.9549163696	0	0	1	0	0	1	1
Brunei Darussalam	United States of America	113	156	272	1013849.97943974	1517753	2776210.97066897	248399200	238400	20411.012202	12039.33003	268449800	293300	28654.416256	15573.743611	298109500	366800	42193.053703	26189.570182	14329.0305075234	0	0	0	0	0	1	0	14329.0305075234	0	0	0	0	0	1	1	14329.0305075234	0	0	0	0	0	1	1
Bulgaria	Afghanistan	222	223	294	11800959.6	95997	28034.7	12431800	8902800	254.33417698	2271.3898854	19375900	8342500	159.91346563	1334.72441823	27770100	7716700	287.28996725	4284.7408638	3819.04293122349	0	0	0	0	0	0	0	3819.04293122349	0	0	0	0	0	0	1	3819.04293122349	0	0	0	0	0	0	1
Bulgaria	Albania	103	528	1119	154806.4	538479	1015290.166973	3177800	8902800	803.6743863	2271.3898854	3153300	8342500	793.19936889	1334.72441823	3144600	7716700	2727.7965942	4284.7408638	464.86471338234	0	0	0	0	0	0	0	464.86471338234	0	0	0	0	0	1	1	464.86471338234	0	0	0	0	1	1	1
Bulgaria	Algeria	32	178	380	3312849	271493	2458.475	24030800	8902800	2533.649237	2271.3898854	28403900	8342500	1685.6871317	1334.72441823	33176600	7716700	3238.8302688	4284.7408638	2002.85555691814	0	0	0	0	0	0	0	2002.85555691814	0	0	0	0	0	0	1	2002.85555691814	0	0	0	0	0	0	1
Bulgaria	Angola	4	4	6	0	0	23113.6	9814800	8902800	841.57098434	2271.3898854	12269800	8342500	732.71499477	1334.72441823	16735400	7716700	2435.37599828	4284.7408638	5962.84313373566	0	0	0	0	0	0	0	5962.84313373566	0	0	0	0	0	1	1	5962.84313373566	0	0	0	0	0	1	1
Bulgaria	Argentina	7	53	116	515470423.4	66885542	61585838.9160255	31727800	8902800	3525.2422908	2271.3898854	35050000	8342500	7407.0890572	1334.72441823	38856200	7716700	5935.3504703	4284.7408638	12115.5720463589	0	0	0	0	0	1	0	12115.5720463589	0	0	0	0	0	1	1	12115.5720463589	0	0	0	0	0	1	1
Bulgaria	Armenia	1207	1150	1453	0	105564	66252.871046	0	8902800	0	2271.3898854	2891700	8342500	427.73154204	1334.72441823	3071700	7716700	1984.65453335	4284.7408638	1659.67746871996	0	0	0	0	0	0	0	1659.67746871996	0	0	0	0	0	0	1	1659.67746871996	0	0	0	0	0	1	1
Bulgaria	Australia	13	66	140	32171323.2096	55440887	5344636.035754	16588400	8902800	16363.568902	2271.3898854	18230900	8342500	21073.037878	1334.72441823	20688200	7716700	38061.199313	4284.7408638	14823.570471275	0	0	0	0	0	1	0	14823.570471275	0	0	0	0	0	1	1	14823.570471275	0	0	0	0	0	1	1
Bulgaria	Austria	26	98	200	44743348.9841096	83110022	63421417.3645785	7613000	8902800	17069.607628	2271.3898854	7906600	8342500	25957.45237	1334.72441823	8236200	7716700	37822.449636	4284.7408638	963.886514463711	0	0	0	0	0	1	0	963.886514463711	0	0	0	0	1	1	1	963.886514463711	0	0	0	0	1	1	1
Bulgaria	Azerbaijan	8	923	2126	0	467538	381474.6314832	0	8902800	0	2271.3898854	7032800	8342500	478.91831276	1334.72441823	8663800	7716700	2702.74577107	4284.7408638	2004.40194452496	0	0	0	0	0	0	0	2004.40194452496	0	0	0	0	0	0	1	2004.40194452496	0	0	0	0	0	0	1
Bulgaria	Bangladesh	22	278	621	24170616.7284009	16332	584470.28170106	100050800	8902800	245.37050186	2271.3898854	118709500	8342500	316.65940487	1334.72441823	140945800	7716700	461.11870538	4284.7408638	6296.72323463535	0	0	0	0	0	1	0	6296.72323463535	0	0	0	0	0	1	1	6296.72323463535	0	0	0	0	0	1	1
Bulgaria	Barbados	1	2	4	0	0	19057.1205258	258000	8902800	6762.84352	2271.3898854	263900	8342500	8788.4988857	1334.72441823	270800	7716700	13132.793166	4284.7408638	8588.03771922264	0	0	0	0	0	1	0	8588.03771922264	0	0	0	0	0	1	1	8588.03771922264	0	0	0	0	0	1	1
Bulgaria	Belarus	89	307	621	0	44519	510532.81300822	0	8902800	0	2271.3898854	9193700	8342500	1270.8261547	1334.72441823	9800500	7716700	3544.0784831	4284.7408638	1242.33397577653	0	0	0	0	0	0	0	1242.33397577653	0	0	0	0	0	0	1	1242.33397577653	0	0	0	0	0	0	1
Bulgaria	Belgium	14	181	405	1737679.4218557	16360138	47255243.501395	9851089.2	8902800	15994.43819	2271.3898854	10061878.5	8342500	24367.569705	1334.72441823	10452800	7716700	36656.559306	4284.7408638	1804.25319934626	0	0	0	0	0	1	0	1804.25319934626	0	0	0	0	1	1	1	1804.25319934626	0	0	0	0	1	1	1
Bulgaria	Benin	2	15	32	0	85594	553314.7	4504000	8902800	348.57797768	2271.3898854	5726900	8342500	385.13481299	1334.72441823	7764900	7716700	596.90908925	4284.7408638	4485.69783201351	0	0	0	0	0	1	0	4485.69783201351	0	0	0	0	0	1	1	4485.69783201351	0	0	0	0	0	1	1
Bulgaria	Bhutan	1	13	29	0	6112	0	536600	8902800	470.40918682	2271.3898854	539400	8342500	582.94776961	1334.72441823	662400	7716700	1370.85602551	4284.7408638	6015.4415870451	0	0	0	0	0	0	0	6015.4415870451	0	0	0	0	0	0	1	6015.4415870451	0	0	0	0	0	0	1
Bulgaria	Bolivia (Plurinational State of)	1	10	22	0	68250	40021.1571428571	6368200	8902800	708.59688394	2271.3898854	7556000	8342500	919.34542605	1334.72441823	9216100	7716700	1291.47616307	4284.7408638	11387.3613008585	0	0	0	0	0	1	0	11387.3613008585	0	0	0	0	0	1	1	11387.3613008585	0	0	0	0	0	1	1
Bulgaria	Bosnia and Herzegovina	18	54	106	0	5737	310290.48892626	0	8902800	0	2271.3898854	3184900	8342500	955.90727826	1334.72441823	3773200	7716700	3233.2862088	4284.7408638	593.190233624077	0	0	0	0	0	0	0	593.190233624077	0	0	0	0	0	0	1	593.190233624077	0	0	0	0	1	0	1
Bulgaria	Brazil	8	42	90	630882067.4	102300103	668661403.611495	144409800	8902800	2102.8197788	2271.3898854	163194500	8342500	3811.205794	1334.72441823	186515100	7716700	5793.6694108	4284.7408638	9841.71175746689	0	0	0	0	0	1	0	9841.71175746689	0	0	0	0	0	1	1	9841.71175746689	0	0	0	0	0	1	1
Bulgaria	Burkina Faso	3	6	12	0	0	251746.2	8846000	8902800	289.95723112	2271.3898854	10879800	8342500	257.0051628	1334.72441823	14469800	7716700	395.01965052	4284.7408638	4293.8165153553	0	0	0	0	0	1	0	4293.8165153553	0	0	0	0	0	1	1	4293.8165153553	0	0	0	0	0	1	1
Bulgaria	Burundi	4	9	16	0	18020	0	5312800	8902800	304.5913916	2271.3898854	6079900	8342500	221.41433239	1334.72441823	7396500	7716700	153.69045445	4284.7408638	5152.20025251255	0	0	0	0	0	1	0	5152.20025251255	0	0	0	0	0	1	1	5152.20025251255	0	0	0	0	0	1	1
Bulgaria	Cambodia	6	9	14	460.8	0	18091.2	8888600	8902800	171.12402286	2271.3898854	11249100	8342500	267.86061521	1334.72441823	13420000	7716700	534.3741183	4284.7408638	8282.24771181421	0	0	0	0	0	0	0	8282.24771181421	0	0	0	0	0	0	1	8282.24771181421	0	0	0	0	0	1	1
Bulgaria	Cameroon	1	4	8	7329984	1042948	6518401.8	11500400	8902800	948.8348977	2271.3898854	14107700	8342500	709.26605787	1334.72441823	17778100	7716700	972.29686008	4284.7408638	4316.64954263744	0	0	0	0	0	1	0	4316.64954263744	0	0	0	0	0	1	1	4316.64954263744	0	0	0	0	0	1	1
Bulgaria	Canada	17	111	239	119484699.618269	3634940	27394203.7736534	26942400	8902800	17962.853468	2271.3898854	29405100	8342500	20897.697184	1334.72441823	32471000	7716700	35370.23692	4284.7408638	7993.96900807705	0	0	0	0	0	1	0	7993.96900807705	0	0	0	0	0	1	1	7993.96900807705	0	0	0	0	0	1	1
Bulgaria	Chile	3	10	21	0	9268	213109.439944262	12741400	8902800	2080.76524	2271.3898854	14478200	8342500	4443.9552573	1334.72441823	16375000	7716700	7680.6723232	4284.7408638	12889.1132000885	0	0	0	0	0	1	0	12889.1132000885	0	0	0	0	0	1	1	12889.1132000885	0	0	0	0	0	1	1
Bulgaria	China, mainland	362	524	849	33653733.61072	21740869	58705584.3997674	1135733200	8902800	350.00406046	2271.3898854	1246060700	8342500	673.08517638	1334.72441823	1340700600	7716700	2332.3029115	4284.7408638	7576.19220433731	0	0	0	0	0	0	0	7576.19220433731	0	0	0	0	0	0	1	7576.19220433731	0	0	0	0	0	1	1
Bulgaria	Colombia	1	10	23	22024968.2	1751407	7264546.79315936	31915200	8902800	1684.8204242	2271.3898854	36793800	8342500	2596.002969	1334.72441823	43366400	7716700	3844.2720387	4284.7408638	10362.7339527687	0	0	0	0	0	1	0	10362.7339527687	0	0	0	0	0	1	1	10362.7339527687	0	0	0	0	0	1	1
Bulgaria	Congo	10	8	9	5936.2	0	0	2263600	8902800	1020.009321	2271.3898854	2781900	8342500	890.60524683	1334.72441823	3602600	7716700	1741.93049079	4284.7408638	5330.01375750689	0	0	0	0	0	1	0	5330.01375750689	0	0	0	0	0	1	1	5330.01375750689	0	0	0	0	0	1	1
Bulgaria	Costa Rica	1	3	5	240772	3721498	2071479.25622505	2917400	8902800	2128.330236	2271.3898854	3522500	8342500	3315.5950693	1334.72441823	4339800	7716700	5318.0824637	4284.7408638	10774.4620595673	0	0	0	0	0	1	0	10774.4620595673	0	0	0	0	0	1	1	10774.4620595673	0	0	0	0	0	1	1
Bulgaria	Croatia	15	42	83	0	855115	4258922.40400797	0	8902800	0	2271.3898854	4145600	8342500	3929.2807571	1334.72441823	4438900	7716700	10672.4369703	4284.7408638	760.029329496455	0	0	0	0	0	0	0	760.029329496455	0	0	0	0	0	1	1	760.029329496455	0	0	0	0	0	1	1
Bulgaria	Cuba	50	132	255	717446435.1	45204685	84460587.7	10364600	8902800	2556.5963518	2271.3898854	10906500	8342500	2406.8888109	1334.72441823	11233400	7716700	4275.5937672	4284.7408638	9493.25991420898	0	0	0	0	0	1	0	9493.25991420898	0	0	0	0	0	1	1	9493.25991420898	0	0	0	0	0	1	1
Bulgaria	Cyprus	103	149	241	897505.1482446	2645134	14659650.8342417	738000	8902800	7792.497967	2271.3898854	863600	8342500	12719.07447	1334.72441823	1037000	7716700	23106.851964	4284.7408638	1133.87415349876	0	0	0	0	0	1	0	1133.87415349876	0	0	0	0	0	1	1	1133.87415349876	0	0	0	0	1	1	1
Bulgaria	Czech Republic	162	464	912	0	11523015	52112415.8497352	0	8902800	0	2271.3898854	8235000	8342500	4386.9071652	1334.72441823	10294100	7716700	13853.1271089	4284.7408638	1083.52199795437	0	0	0	0	0	1	0	1083.52199795437	0	0	0	0	1	1	1	1083.52199795437	0	0	0	0	1	1	1
Bulgaria	Czechoslovakia	225	0	0	101441.595737	1091445	0	15522400	8902800	3676.9096064	2271.3898854	3122900	8342500	548.6087	1334.72441823	0	7716700	0	4284.7408638	1083.52199795437	0	0	0	0	0	1	0	1083.52199795437	0	0	0	0	1	1	1	1083.52199795437	0	0	0	0	1	1	1
Bulgaria	Democratic People's Republic of Korea	10	20	37	3232899.2	8903	48656.733334	19565800	8902800	790.13322442	2271.3898854	21806400	8342500	467.54705105	1334.72441823	23772900	7716700	516.35204618	4284.7408638	7951.44724408035	0	0	0	0	0	0	0	7951.44724408035	0	0	0	0	0	0	1	7951.44724408035	0	0	0	0	0	0	1
Bulgaria	Denmark	10	31	62	2279847.85058016	4464591	22531429.6785063	5124800	8902800	21570.503072	2271.3898854	5245600	8342500	30971.888334	1334.72441823	5441400	7716700	47590.494661	4284.7408638	1752.49066499414	0	0	0	0	0	1	0	1752.49066499414	0	0	0	0	1	1	1	1752.49066499414	0	0	0	0	1	1	1
Bulgaria	Dominica	0	0	1	0	0	2826	71800	8902800	2358.5924222	2271.3898854	70700	8342500	3863.2594146	1334.72441823	68600	7716700	5759.6897534	4284.7408638	8564.71500601044	0	0	0	0	0	0	0	8564.71500601044	0	0	0	0	0	1	1	8564.71500601044	0	0	0	0	0	1	1
Bulgaria	Dominican Republic	5	11	21	7181908	311	8942.34761904	6908000	8902800	1048.13877148	2271.3898854	7976900	8342500	2044.92524	1334.72441823	9329500	7716700	3659.2337131	4284.7408638	9010.24659915523	0	0	0	0	0	1	0	9010.24659915523	0	0	0	0	0	1	1	9010.24659915523	0	0	0	0	0	1	1
Bulgaria	Ecuador	1	6	13	8832615	4792386	12767815.7	9792600	8902800	1126.9743304	2271.3898854	11454100	8342500	1572.9401897	1334.72441823	13521600	7716700	2896.0840321	4284.7408638	11297.2720276535	0	0	0	0	0	0	0	11297.2720276535	0	0	0	0	0	1	1	11297.2720276535	0	0	0	0	0	1	1
Bulgaria	Egypt	30	69	130	20941498.6962675	9820969	36402554.9437393	54402000	8902800	551.02557852	2271.3898854	62680600	8342500	1085.61612415	1334.72441823	74927900	7716700	1620.6307679	4284.7408638	1522.53560733199	0	0	0	0	0	1	0	1522.53560733199	0	0	0	0	0	1	1	1522.53560733199	0	0	0	0	0	1	1
Bulgaria	El Salvador	1	3	7	0	6373191	4663874.4	5193200	8902800	701.72436968	2271.3898854	5725100	8342500	1644.18885208	1334.72441823	6070100	7716700	2927.9255472	4284.7408638	10848.0603511093	0	0	0	0	0	0	0	10848.0603511093	0	0	0	0	0	1	1	10848.0603511093	0	0	0	0	0	1	1
Bulgaria	Estonia	4	27	59	0	108059	1206322.4787945	0	8902800	0	2271.3898854	1289700	8342500	3061.6963701	1334.72441823	1347800	7716700	11163.9983131	4284.7408638	1827.22087544885	0	0	0	0	0	0	0	1827.22087544885	0	0	0	0	0	1	1	1827.22087544885	0	0	0	0	1	1	1
Bulgaria	Ethiopia	26	34	52	0	1427610	4700147.375	48342200	8902800	221.77810668	2271.3898854	58479500	8342500	149.95066577	1334.72441823	75121500	7716700	210.33725952	4284.7408638	3963.43605138454	0	0	0	0	0	0	0	3963.43605138454	0	0	0	0	0	0	1	3963.43605138454	0	0	0	0	0	0	1
Bulgaria	Finland	10	28	54	35924673.89459	633717	233461.429630497	4952800	8902800	21175.774558	2271.3898854	5104900	8342500	23234.462288	1334.72441823	5264200	7716700	38166.427557	4284.7408638	2057.263739118	0	0	0	0	0	1	0	2057.263739118	0	0	0	0	1	1	1	2057.263739118	0	0	0	0	1	1	1
Bulgaria	France	63	267	555	65243426.0670405	57034805	92946270.4757667	56152200	8902800	17101.921628	2271.3898854	57965600	8342500	23667.47674	1334.72441823	61139700	7716700	34216.013075	4284.7408638	1802.13503980846	0	0	0	0	0	1	0	1802.13503980846	0	0	0	0	1	1	1	1802.13503980846	0	0	0	0	1	1	1
Bulgaria	Gambia	2	5	10	0	0	2580297.70496105	886400	8902800	654.42691854	2271.3898854	1145200	8342500	680.72833707	1334.72441823	1527800	7716700	475.72138984	4284.7408638	5123.85963134937	0	0	0	0	0	1	0	5123.85963134937	0	0	0	0	0	1	1	5123.85963134937	0	0	0	0	0	1	1
Bulgaria	Georgia	77	157	287	0	177659	693777.5013145	0	8902800	0	2271.3898854	4515900	8342500	559.59693824	1334.72441823	4485700	7716700	1696.16716891	4284.7408638	1552.23161363425	0	0	0	0	0	0	0	1552.23161363425	0	0	0	0	0	1	1	1552.23161363425	0	0	0	0	0	1	1
Bulgaria	Germany	252	998	2056	25076820.6455843	149619517	216357422.990505	78350600	8902800	17069.165766	2271.3898854	81585200	8342500	26146.178627	1334.72441823	82459900	7716700	34238.186892	4284.7408638	1503.34283903875	0	0	0	0	0	1	0	1503.34283903875	0	0	0	0	1	1	1	1503.34283903875	0	0	0	0	1	1	1
Bulgaria	Ghana	4	6	10	29211870	3289876	21435632	14019600	8902800	589.16890848	2271.3898854	17197600	8342500	616.28881195	1334.72441823	21948000	7716700	864.77999982	4284.7408638	4767.70580833988	0	0	0	0	0	1	0	4767.70580833988	0	0	0	0	0	1	1	4767.70580833988	0	0	0	0	0	1	1
Bulgaria	Greece	1246	2643	4867	36115516.6016571	208700421	407763793.833329	10056000	8902800	7175.2455894	2271.3898854	10669800	8342500	11611.2199505	1334.72441823	11199900	7716700	22038.235558	4284.7408638	526.368014457512	1	0	0	0	0	1	0	526.368014457512	1	0	0	0	1	1	1	526.368014457512	1	0	0	0	1	1	1
Bulgaria	Guatemala	1	3	6	14016941.2	21694348	5720215.5	8529000	8902800	825.34181402	2271.3898854	10150700	8342500	1298.03488995	1334.72441823	12904200	7716700	2256.7386859	4284.7408638	10881.0081877769	0	0	0	0	0	0	0	10881.0081877769	0	0	0	0	0	1	1	10881.0081877769	0	0	0	0	0	1	1
Bulgaria	Guinea	4	6	10	0	0	995407.7	5359200	8902800	476.68015816	2271.3898854	7470800	8342500	479.69578416	1334.72441823	9162900	7716700	387.78377907	4284.7408638	5179.47264143667	0	0	0	0	0	0	0	5179.47264143667	0	0	0	0	0	1	1	5179.47264143667	0	0	0	0	0	1	1
Bulgaria	Honduras	0	1	2	11955338.8	203912	7507787	4619800	8902800	1076.72480616	2271.3898854	5632600	8342500	899.49420962	1334.72441823	6958700	7716700	1551.1108457	4284.7408638	10625.9010117744	0	0	0	0	0	0	0	10625.9010117744	0	0	0	0	0	1	1	10625.9010117744	0	0	0	0	0	1	1
Bulgaria	Hungary	70	174	333	26191400.955502	34243927	136837777.001951	10434400	8902800	2997.096273	2271.3898854	10305300	8342500	4217.710005	1334.72441823	10079100	7716700	10663.9993486	4284.7408638	693.296521299696	0	0	0	0	0	1	0	693.296521299696	0	0	0	0	1	1	1	693.296521299696	0	0	0	0	1	1	1
Bulgaria	Iceland	1	66	152	0	9158	2186.5626	249600	8902800	21883.382678	2271.3898854	268900	8342500	27340.601178	1334.72441823	300500	7716700	45097.679142	4284.7408638	3761.95590764446	0	0	0	0	0	1	0	3761.95590764446	0	0	0	0	1	1	1	3761.95590764446	0	0	0	0	0	1	1
Bulgaria	India	163	135	149	62578575.8	11650468	34339952.559911	837808800	8902800	346.46436872	2271.3898854	973279900	8342500	379.43645091	1334.72441823	1148321700	7716700	827.15826348	4284.7408638	5337.22850769272	0	0	0	0	0	1	0	5337.22850769272	0	0	0	0	0	1	1	5337.22850769272	0	0	0	0	0	1	1
Bulgaria	Indonesia	1	11	24	5763715.2	230130355	305605978.724106	177958000	8902800	564.85069138	2271.3898854	200654300	8342500	892.16658246	1334.72441823	228359500	7716700	1593.25458219	4284.7408638	9850.98518419189	0	0	0	0	0	1	0	9850.98518419189	0	0	0	0	0	1	1	9850.98518419189	0	0	0	0	0	1	1
Bulgaria	Iran (Islamic Republic of)	98	155	260	347449.2	1348009	7890118.82869283	51686000	8902800	1683.0048674	2271.3898854	60517100	8342500	1762.725835	1334.72441823	70163100	7716700	3409.6194792	4284.7408638	2482.33956222362	0	0	0	0	0	0	0	2482.33956222362	0	0	0	0	0	0	1	2482.33956222362	0	0	0	0	0	0	1
Bulgaria	Iraq	171	358	657	0	0	2650017.9	16562200	8902800	968.63559908	2271.3898854	20729700	8342500	371.25712542	1334.72441823	27899800	7716700	711.55390411	4284.7408638	2020.34869224167	0	0	0	0	0	0	0	2020.34869224167	0	0	0	0	0	0	1	2020.34869224167	0	0	0	0	0	0	1
Bulgaria	Ireland	4	6	10	4020144.6	345905	2395729.13516029	3534000	8902800	10490.2451174	2271.3898854	3642100	8342500	19648.854397	1334.72441823	4180900	7716700	46392.186047	4284.7408638	2612.33782127714	0	0	0	0	0	1	0	2612.33782127714	0	0	0	0	1	1	1	2612.33782127714	0	0	0	0	1	1	1
Bulgaria	Israel	58	169	333	284670.0912	831117	4533560.36030744	4308200	8902800	10628.820668	2271.3898854	5372200	8342500	17517.868056	1334.72441823	6724700	7716700	22694.445237	4284.7408638	1487.06003367453	0	0	0	0	0	1	0	1487.06003367453	0	0	0	0	0	1	1	1487.06003367453	0	0	0	0	1	1	1
Bulgaria	Italy	113	511	1069	26559138.8373744	49973445	182794009.053415	56822800	8902800	15065.749222	2271.3898854	56916000	8342500	20433.133219	1334.72441823	58876500	7716700	30110.479103	4284.7408638	1098.44467427321	0	0	0	0	0	1	0	1098.44467427321	0	0	0	0	1	1	1	1098.44467427321	0	0	0	0	1	1	1
Bulgaria	Japan	26	61	114	0	4754	172279.0465068	121419200	8902800	22175.299562	2271.3898854	124460400	8342500	34916.474552	1334.72441823	126343100	7716700	36019.093733	4284.7408638	8951.16942170181	0	0	0	0	0	1	0	8951.16942170181	0	0	0	0	0	1	1	8951.16942170181	0	0	0	0	0	1	1
Bulgaria	Jordan	83	105	161	48541.78179352	665599	426382.139129951	3146600	8902800	1732.7534842	2271.3898854	4340100	8342500	1523.9589269	1334.72441823	5478100	7716700	2876.4339867	4284.7408638	1549.03864622927	0	0	0	0	0	0	0	1549.03864622927	0	0	0	0	0	1	1	1549.03864622927	0	0	0	0	0	1	1
Bulgaria	Kazakhstan	89	452	957	0	385049	1016354.1	0	8902800	0	2271.3898854	14127300	8342500	1233.3464086	1334.72441823	15329400	7716700	4886.7669469	4284.7408638	3661.25202513409	0	0	0	0	0	0	0	3661.25202513409	0	0	0	0	0	0	1	3661.25202513409	0	0	0	0	0	0	1
Bulgaria	Kenya	2	6	12	3610163.2	351432	3621678.4909948	21905600	8902800	479.39009596	2271.3898854	27774600	8342500	405.40025536	1334.72441823	36158200	7716700	594.59075548	4284.7408638	5061.22065046139	0	0	0	0	0	1	0	5061.22065046139	0	0	0	0	0	1	1	5061.22065046139	0	0	0	0	0	1	1
Bulgaria	Kuwait	9	47	100	0	4133	0	1994600	8902800	10403.3575964	2271.3898854	1793600	8342500	14791.7566123	1334.72441823	2339000	7716700	35443.542501	4284.7408638	2551.59459958305	0	0	0	0	0	1	0	2551.59459958305	0	0	0	0	0	1	1	2551.59459958305	0	0	0	0	0	1	1
Bulgaria	Kyrgyzstan	10	41	85	0	92663	7300273.370545	0	8902800	0	2271.3898854	4219400	8342500	321.18132729	1334.72441823	5109100	7716700	597.98201052	4284.7408638	3989.45498239365	0	0	0	0	0	0	0	3989.45498239365	0	0	0	0	0	1	1	3989.45498239365	0	0	0	0	0	1	1
Bulgaria	Lao People's Democratic Republic	0	0	1	3831141.6	0	394590	3966800	8902800	181.2640738	2271.3898854	4836100	8342500	295.18410125	1334.72441823	5801600	7716700	600.85484012	4284.7408638	7767.54635344791	0	0	0	0	0	0	0	7767.54635344791	0	0	0	0	0	0	1	7767.54635344791	0	0	0	0	0	0	1
Bulgaria	Latvia	10	58	124	0	314604	1002416.67377355	0	8902800	0	2271.3898854	2231400	8342500	2182.1079223	1334.72441823	2303500	7716700	8304.8421637	4284.7408638	1574.55481985893	0	0	0	0	0	0	0	1574.55481985893	0	0	0	0	0	1	1	1574.55481985893	0	0	0	0	1	1	1
Bulgaria	Lebanon	266	379	610	0	3986348	3174427.62447944	2901800	8902800	937.08288026	2271.3898854	3444700	8342500	3296.750653	1334.72441823	4048100	7716700	6134.9917893	4284.7408638	1360.69700500784	0	0	0	0	0	0	0	1360.69700500784	0	0	0	0	0	0	1	1360.69700500784	0	0	0	0	0	0	1
Bulgaria	Liberia	1	3	5	0	0	129015	2182000	8902800	386.58179076	2271.3898854	2297500	8342500	138.527535249	1334.72441823	3352700	7716700	189.46778612	4284.7408638	5332.43516101093	0	0	0	0	0	0	0	5332.43516101093	0	0	0	0	0	0	1	5332.43516101093	0	0	0	0	0	0	1
Bulgaria	Lithuania	9	50	106	0	1600152	32202843.5137687	0	8902800	0	2271.3898854	3240000	8342500	2215.8364702	1334.72441823	3403900	7716700	8402.9572712	4284.7408638	1395.11114075599	0	0	0	0	0	0	0	1395.11114075599	0	0	0	0	0	0	1	1395.11114075599	0	0	0	0	1	1	1
Bulgaria	Luxembourg	2	4	8	1737679.4218557	12622755	73221.5115107533	421110.8	8902800	24969.777726	2271.3898854	430121.5	8342500	44441.352209	1334.72441823	467100	7716700	84765.633298	4284.7408638	1638.01337617197	0	0	0	0	0	1	0	1638.01337617197	0	0	0	0	1	1	1	1638.01337617197	0	0	0	0	1	1	1
Bulgaria	Madagascar	0	1	2	0	3320422	19179222.15714	10654000	8902800	260.56083728	2271.3898854	13401200	8342500	253.76804045	1334.72441823	18206200	7716700	342.77043444	4284.7408638	7269.94795907516	0	0	0	0	0	0	0	7269.94795907516	0	0	0	0	0	0	1	7269.94795907516	0	0	0	0	0	0	1
Bulgaria	Malaysia	0	1	2	8101673	7852724	57959196.6902358	17207200	8902800	2124.8479904	2271.3898854	21017200	8342500	3839.3020948	1334.72441823	26271900	7716700	5870.619257	4284.7408638	8852.4723266655	0	0	0	0	0	1	0	8852.4723266655	0	0	0	0	0	1	1	8852.4723266655	0	0	0	0	0	1	1
[truncated: 9,134 more rows]
